# Supplementary material for: Single-cell transcriptomic analysis reveals dynamic activation of cellular signaling pathways regulating beige adipogenesis
Source: Exp Mol Med. 2024 Oct 28;56(10):2309–22. doi: 10.1038/s12276-024-01252-9 (PMC11541910; doi:10.1038/s12276-024-01252-9)
Supplement: Supplementary file 2 — Supplementary Table 1 [file 12276_2024_1252_MOESM2_ESM.xlsx]

## Sheet: Supplementary Table 1
Cluster	Ensembl	EntrezID	Symbol	Description	Log2-fold-change	Number of cells expressing the gene in the target cluster	Number of cells expressing the gene in the other clusters	P-value (PLS-DA)	P-value (Rank Sum)
1	ENSMUSG00000048126	12835	Col6a3	collagen, type VI, alpha 3	0.414073	4011	6109	0.000206429	7.2242e-10
1	ENSMUSG00000020423	12227	Btg2	B cell translocation gene 2, anti-proliferative	0.432547	3773	5863	0.00169849	7.2242e-10
1	ENSMUSG00000033544	72713	Angptl1	angiopoietin-like 1	0.537453	2648	2558	0.000265048	7.2242e-10
1	ENSMUSG00000026628	11910	Atf3	activating transcription factor 3	0.379399	3528	5424	0.00524916	7.2242e-10
1	ENSMUSG00000004105	26360	Angptl2	angiopoietin-like 2	0.586499	3735	5121	2.83004e-05	7.2242e-10
1	ENSMUSG00000053475	21930	Tnfaip6	tumor necrosis factor alpha induced protein 6	0.826317	3739	5107	1.41881e-05	7.2242e-10
1	ENSMUSG00000027239	17242	Mdk	midkine	0.730094	3275	3402	1.03655e-05	7.2242e-10
1	ENSMUSG00000005087	12505	Cd44	CD44 antigen	0.590985	2882	3628	0.000566084	7.2242e-10
1	ENSMUSG00000027422	81910	Rrbp1	ribosome binding protein 1	0.381608	3885	6150	0.00125836	7.2242e-10
1	ENSMUSG00000016024	16803	Lbp	lipopolysaccharide binding protein	0.552747	2861	3107	0.00013464	7.2242e-10
1	ENSMUSG00000027544	18019	Nfatc2	nuclear factor of activated T cells, cytoplasmic, calcineurin dependent 2	0.532225	1552	1567	0.00213917	7.2242e-10
1	ENSMUSG00000027523	14683	Gnas	GNAS (guanine nucleotide binding protein, alpha stimulating) complex locus	0.637006	4022	6454	1.52461e-05	7.2242e-10
1	ENSMUSG00000068122	11609	Agtr2	angiotensin II receptor, type 2	0.445109	2496	2676	0.00183703	7.2242e-10
1	ENSMUSG00000025151	94275	Maged1	melanoma antigen, family D, 1	0.412532	3400	4898	0.0012085	7.2242e-10
1	ENSMUSG00000051159	12705	Cited1	Cbp/p300-interacting transactivator with Glu/Asp-rich carboxy-terminal domain 1	0.51095	1536	958	0.000190212	7.2242e-10
1	ENSMUSG00000086503	213742	Xist	inactive X specific transcripts	0.899198	2055	2045	0.000966237	7.2242e-10
1	ENSMUSG00000031239	16431	Itm2a	integral membrane protein 2A	0.809304	4013	5443	4.54134e-07	7.2242e-10
1	ENSMUSG00000031253	68792	Srpx2	sushi-repeat-containing protein, X-linked 2	0.390274	2583	2997	0.00118505	7.2242e-10
1	ENSMUSG00000025268	80884	Maged2	melanoma antigen, family D, 2	0.707108	3710	4788	7.21331e-06	7.2242e-10
1	ENSMUSG00000027750	50706	Postn	periostin, osteoblast specific factor	1.00699	4153	5931	2.24224e-07	7.2242e-10
1	ENSMUSG00000028339	12819	Col15a1	collagen, type XV, alpha 1	0.705587	3255	3615	6.55929e-05	7.2242e-10
1	ENSMUSG00000060572	17150	Mfap2	microfibrillar-associated protein 2	0.658901	3869	5471	2.84761e-05	7.2242e-10
1	ENSMUSG00000029061	26561	Mmp23	matrix metallopeptidase 23	0.447982	3445	4684	0.000695169	7.2242e-10
1	ENSMUSG00000036596	242939	Cpz	carboxypeptidase Z	0.539902	2813	3116	0.00047236	7.2242e-10
1	ENSMUSG00000029380	14825	Cxcl1	chemokine (C-X-C motif) ligand 1	0.819568	3792	5436	4.11762e-05	7.2242e-10
1	ENSMUSG00000034855	15945	Cxcl10	chemokine (C-X-C motif) ligand 10	0.821427	1850	2046	0.000926715	7.2242e-10
1	ENSMUSG00000029673	319974	Auts2	autism susceptibility candidate 2	0.550309	3398	4414	0.000331266	7.2242e-10
1	ENSMUSG00000037411	18787	Serpine1	serine (or cysteine) peptidase inhibitor, clade E, member 1	0.43135	1697	2255	0.0167196	7.2242e-10
1	ENSMUSG00000029718	18542	Pcolce	procollagen C-endopeptidase enhancer protein	0.639497	4081	6224	4.02405e-05	7.2242e-10
1	ENSMUSG00000029838	19242	Ptn	pleiotrophin	0.952792	3866	3645	2.24224e-07	7.2242e-10
1	ENSMUSG00000029781	27055	Fkbp9	FK506 binding protein 9	0.423492	3768	5741	0.000856099	7.2242e-10
1	ENSMUSG00000041741	54611	Pde3a	phosphodiesterase 3A, cGMP inhibited	0.41168	2093	2222	0.00114063	7.2242e-10
1	ENSMUSG00000002266	22776	Zim1	zinc finger, imprinted 1	0.455989	2722	2697	0.000387523	7.2242e-10
1	ENSMUSG00000002265	18616	Peg3	paternally expressed 3	0.678068	3953	4491	4.48448e-07	7.2242e-10
1	ENSMUSG00000002985	11816	Apoe	apolipoprotein E	1.02041	3820	4601	1.09068e-06	7.2242e-10
1	ENSMUSG00000044786	22695	Zfp36	zinc finger protein 36	0.449428	3702	5790	0.00197792	7.2242e-10
1	ENSMUSG00000019539	52377	Rcn3	reticulocalbin 3, EF-hand calcium binding domain	0.500347	3954	5929	0.0001227	7.2242e-10
1	ENSMUSG00000038156	233744	Spon1	spondin 1, (f-spondin) extracellular matrix protein	0.589151	1712	1591	0.000803879	7.2242e-10
1	ENSMUSG00000030793	66824	Pycard	PYD and CARD domain containing	0.594839	2527	3475	0.00726768	7.2242e-10
1	ENSMUSG00000054555	11489	Adam12	a disintegrin and metallopeptidase domain 12 (meltrin alpha)	0.61192	2684	2556	4.19198e-05	7.2242e-10
1	ENSMUSG00000000031	14955	H19	H19, imprinted maternally expressed transcript	1.12794	4069	4114	2.24224e-07	7.2242e-10
1	ENSMUSG00000048583	16002	Igf2	insulin-like growth factor 2	0.975284	4056	4120	2.24224e-07	7.2242e-10
1	ENSMUSG00000101609	63830	Kcnq1ot1	KCNQ1 overlapping transcript 1	0.666564	3546	5083	0.00017847	7.2242e-10
1	ENSMUSG00000037664	12577	Cdkn1c	cyclin-dependent kinase inhibitor 1C (P57)	0.629055	2725	3107	0.000492136	7.2242e-10
1	ENSMUSG00000019817	22634	Plagl1	pleiomorphic adenoma gene-like 1	0.994281	3618	4014	2.24224e-07	7.2242e-10
1	ENSMUSG00000062866	215789	Phactr2	phosphatase and actin regulator 2	0.601278	2585	2776	0.000136854	7.2242e-10
1	ENSMUSG00000069601	11735	Ank3	ankyrin 3, epithelial	0.544402	1981	1612	0.0001545	7.2242e-10
1	ENSMUSG00000020241	12834	Col6a2	collagen, type VI, alpha 2	0.385806	3983	6128	0.000267859	7.2242e-10
1	ENSMUSG00000020053	16000	Igf1	insulin-like growth factor 1	0.391383	3395	4761	0.00178265	7.2242e-10
1	ENSMUSG00000015568	16956	Lpl	lipoprotein lipase	0.646056	4069	6240	8.02332e-06	7.2242e-10
1	ENSMUSG00000031880	56437	Rrad	Ras-related associated with diabetes	0.514059	1553	1636	0.00272403	7.2242e-10
1	ENSMUSG00000033538	12363	Casp4	caspase 4, apoptosis-related cysteine peptidase	0.483723	2127	2179	0.000609653	7.2242e-10
1	ENSMUSG00000037405	15894	Icam1	intercellular adhesion molecule 1	0.397785	2429	3313	0.0129232	7.2242e-10
1	ENSMUSG00000031963	73230	Bmper	BMP-binding endothelial regulator	0.466052	2194	2014	0.000474763	7.2242e-10
1	ENSMUSG00000039542	17967	Ncam1	neural cell adhesion molecule 1	0.406183	1498	1089	0.000493434	7.2242e-10
1	ENSMUSG00000037206	26968	Islr	immunoglobulin superfamily containing leucine-rich repeat	0.471876	3317	4385	0.000500948	7.2242e-10
1	ENSMUSG00000043719	245026	Col6a6	collagen, type VI, alpha 6	0.560743	2470	2480	0.000185939	7.2242e-10
1	ENSMUSG00000057098	13591	Ebf1	early B cell factor 1	0.458925	3997	6406	0.00168625	7.2242e-10
1	ENSMUSG00000081769	622459	Gm12216	predicted gene 12216	0.616432	2888	4207	0.0133567	7.2242e-10
1	ENSMUSG00000042436	76293	Mfap4	microfibrillar-associated protein 4	0.923211	3364	2991	1.4333e-06	7.2242e-10
1	ENSMUSG00000019326	11754	Aoc3	amine oxidase, copper containing 3	0.415475	2607	2976	0.000984187	7.2242e-10
1	ENSMUSG00000033880	19039	Lgals3bp	lectin, galactoside-binding, soluble, 3 binding protein	0.420728	3014	3973	0.00122632	7.2242e-10
1	ENSMUSG00000021388	66695	Aspn	asporin	0.735212	3978	5755	1.33581e-06	7.2242e-10
1	ENSMUSG00000021614	13003	Vcan	versican	0.662279	3709	4997	3.89955e-05	7.2242e-10
1	ENSMUSG00000021732	14165	Fgf10	fibroblast growth factor 10	0.464989	2044	1665	0.000142039	7.2242e-10
1	ENSMUSG00000048285	319710	Frmd6	FERM domain containing 6	0.448228	3418	4856	0.00120849	7.2242e-10
1	ENSMUSG00000021186	23876	Fbln5	fibulin 5	0.479604	3302	4344	0.000389594	7.2242e-10
1	ENSMUSG00000040856	13386	Dlk1	delta-like 1 homolog (Drosophila)	1.21991	4092	4037	2.24224e-07	7.2242e-10
1	ENSMUSG00000021268	17263	Meg3	maternally expressed 3	1.05984	4105	6212	2.24224e-07	7.2242e-10
1	ENSMUSG00000005268	19116	Prlr	prolactin receptor	0.892062	2788	2077	1.22875e-06	7.2242e-10
1	ENSMUSG00000033327	81877	Tnxb	tenascin XB	0.521882	3942	5786	0.0001837	7.2242e-10
1	ENSMUSG00000024598	14119	Fbn2	fibrillin 2	0.45132	2537	2658	0.000800965	7.2242e-10
2	ENSMUSG00000004105	26360	Angptl2	angiopoietin-like 2	0.571666	1768	7088	5.20536e-05	1.01296e-11
2	ENSMUSG00000027523	14683	Gnas	GNAS (guanine nucleotide binding protein, alpha stimulating) complex locus	0.481392	1850	8626	0.000143335	1.01296e-11
2	ENSMUSG00000002014	20832	Ssr4	signal sequence receptor, delta	0.394669	1737	7583	0.000621021	1.01296e-11
2	ENSMUSG00000086503	213742	Xist	inactive X specific transcripts	0.48478	898	3202	0.0100636	1.01296e-11
2	ENSMUSG00000031239	16431	Itm2a	integral membrane protein 2A	0.721449	1837	7619	1.90187e-05	1.01296e-11
2	ENSMUSG00000025289	53381	Prdx4	peroxiredoxin 4	0.414751	1579	6326	0.00131053	1.01296e-11
2	ENSMUSG00000027750	50706	Postn	periostin, osteoblast specific factor	0.641322	1863	8221	2.91521e-05	1.01296e-11
2	ENSMUSG00000041355	66256	Ssr2	signal sequence receptor, beta	0.420395	1692	7135	0.000902513	1.01296e-11
2	ENSMUSG00000032826	109676	Ank2	ankyrin 2, brain	0.43384	1382	4850	0.000670803	1.01296e-11
2	ENSMUSG00000060572	17150	Mfap2	microfibrillar-associated protein 2	0.467386	1782	7558	0.000241664	1.01296e-11
2	ENSMUSG00000062353	100034726	Gm15772	ribosomal protein L26 pseudogene	2.06496	1729	2969	7.22729e-07	1.01296e-11
2	ENSMUSG00000029718	18542	Pcolce	procollagen C-endopeptidase enhancer protein	0.544906	1849	8456	0.000150544	1.01296e-11
2	ENSMUSG00000051855	17294	Mest	mesoderm specific transcript	0.683719	1668	5469	5.22124e-05	1.01296e-11
2	ENSMUSG00000029838	19242	Ptn	pleiotrophin	0.823027	1804	5707	1.44546e-06	1.01296e-11
2	ENSMUSG00000061353	20315	Cxcl12	chemokine (C-X-C motif) ligand 12	0.400396	1696	6950	0.00115558	1.01296e-11
2	ENSMUSG00000098470	667277	C1rb	complement component 1, r subcomponent B	0.518628	591	409	7.22729e-07	1.01296e-11
2	ENSMUSG00000079343	317677	C1s2	complement component 1, s subcomponent 2	0.433782	532	334	7.22729e-07	1.01296e-11
2	ENSMUSG00000002266	22776	Zim1	zinc finger, imprinted 1	0.379674	1311	4108	0.00100286	1.01296e-11
2	ENSMUSG00000002265	18616	Peg3	paternally expressed 3	0.679423	1820	6624	1.31447e-05	1.01296e-11
2	ENSMUSG00000002985	11816	Apoe	apolipoprotein E	0.642681	1741	6680	9.22545e-05	1.01296e-11
2	ENSMUSG00000000031	14955	H19	H19, imprinted maternally expressed transcript	0.987599	1848	6335	7.22729e-07	1.01296e-11
2	ENSMUSG00000048583	16002	Igf2	insulin-like growth factor 2	0.924502	1845	6331	7.22729e-07	1.01296e-11
2	ENSMUSG00000037664	12577	Cdkn1c	cyclin-dependent kinase inhibitor 1C (P57)	0.566172	1329	4503	0.00102778	1.01296e-11
2	ENSMUSG00000019817	22634	Plagl1	pleiomorphic adenoma gene-like 1	0.543582	1674	5958	0.000145517	1.01296e-11
2	ENSMUSG00000025351	12512	Cd63	CD63 antigen	0.411229	1834	8510	0.00058782	1.01296e-11
2	ENSMUSG00000031595	68797	Pdgfrl	platelet-derived growth factor receptor-like	0.96376	1382	2977	7.22729e-07	1.01296e-11
2	ENSMUSG00000015568	16956	Lpl	lipoprotein lipase	0.504253	1849	8460	0.000237427	1.01296e-11
2	ENSMUSG00000095026	100502950	Gm3336	predicted gene 3336	0.461475	807	2343	0.000427824	1.01296e-11
2	ENSMUSG00000014846	67971	Tppp3	tubulin polymerization-promoting protein family member 3	0.416753	1643	7177	0.00365038	1.01296e-11
2	ENSMUSG00000031980	11606	Agt	angiotensinogen (serpin peptidase inhibitor, clade A, member 8)	0.61897	732	1728	0.000165206	1.01296e-11
2	ENSMUSG00000032093	12501	Cd3e	CD3 antigen, epsilon polypeptide	0.462717	398	378	7.22729e-07	1.01296e-11
2	ENSMUSG00000032383	19035	Ppib	peptidylprolyl isomerase B	0.426994	1818	8455	0.000419153	1.01296e-11
2	ENSMUSG00000042436	76293	Mfap4	microfibrillar-associated protein 4	0.492146	1450	4905	0.000755657	1.01296e-11
2	ENSMUSG00000021388	66695	Aspn	asporin	0.602701	1832	7901	6.71177e-05	1.01296e-11
2	ENSMUSG00000055254	18212	Ntrk2	neurotrophic tyrosine kinase, receptor, type 2	0.452786	1375	4957	0.00106225	1.01296e-11
2	ENSMUSG00000021614	13003	Vcan	versican	0.489677	1738	6968	0.000390017	1.01296e-11
2	ENSMUSG00000040856	13386	Dlk1	delta-like 1 homolog (Drosophila)	0.929675	1856	6273	7.22729e-07	1.01296e-11
2	ENSMUSG00000021268	17263	Meg3	maternally expressed 3	0.537242	1855	8462	7.65464e-05	1.01296e-11
2	ENSMUSG00000005268	19116	Prlr	prolactin receptor	0.705351	1371	3494	3.97699e-05	1.01296e-11
2	ENSMUSG00000096956	100616095	Snhg18	small nucleolar RNA host gene 18	0.458198	1692	6987	0.000346323	1.01296e-11
2	ENSMUSG00000042834	27528	Nrep	neuronal regeneration related protein	0.463092	1655	6832	0.000663018	1.01296e-11
2	ENSMUSG00000024598	14119	Fbn2	fibrillin 2	0.453388	1255	3940	0.000990197	1.01296e-11
2	ENSMUSG00000024990	19662	Rbp4	retinol binding protein 4, plasma	0.561893	956	2295	3.7787e-05	1.01296e-11
3	ENSMUSG00000026043	12825	Col3a1	collagen, type III, alpha 1	0.521205	1223	9820	0.00137146	3.88657e-10
3	ENSMUSG00000038305	67198	Spats2l	spermatogenesis associated, serine-rich 2-like	0.837337	986	3982	6.70788e-06	3.88657e-10
3	ENSMUSG00000045658	98496	Pid1	phosphotyrosine interaction domain containing 1	0.755335	786	2710	3.68473e-05	3.88657e-10
3	ENSMUSG00000040170	55990	Fmo2	flavin containing monooxygenase 2	0.38102	366	757	0.000898936	3.88657e-10
3	ENSMUSG00000026586	18933	Prrx1	paired related homeobox 1	0.515924	1139	7601	0.00079437	3.88657e-10
3	ENSMUSG00000026585	16579	Kifap3	kinesin-associated protein 3	0.484338	872	4568	0.00104051	3.88657e-10
3	ENSMUSG00000038463	320078	Olfml2b	olfactomedin-like 2B	0.805219	985	4272	2.79297e-05	3.88657e-10
3	ENSMUSG00000026872	24136	Zeb2	zinc finger E-box binding homeobox 2	0.467201	1124	7618	0.00157662	3.88657e-10
3	ENSMUSG00000026826	18227	Nr4a2	nuclear receptor subfamily 4, group A, member 2	0.837306	565	1557	8.53934e-05	3.88657e-10
3	ENSMUSG00000023224	12258	Serping1	serine (or cysteine) peptidase inhibitor, clade G, member 1	0.489616	1181	8478	0.00150987	3.88657e-10
3	ENSMUSG00000027239	17242	Mdk	midkine	0.517172	995	5682	0.00148626	3.88657e-10
3	ENSMUSG00000040152	21825	Thbs1	thrombospondin 1	0.50964	799	3619	0.00192874	3.88657e-10
3	ENSMUSG00000074743	21824	Thbd	thrombomodulin	0.533609	619	2066	0.000322916	3.88657e-10
3	ENSMUSG00000047907	228911	Tshz2	teashirt zinc finger family member 2	0.521299	1139	7687	0.00109646	3.88657e-10
3	ENSMUSG00000027523	14683	Gnas	GNAS (guanine nucleotide binding protein, alpha stimulating) complex locus	0.42439	1213	9263	0.000775486	3.88657e-10
3	ENSMUSG00000068122	11609	Agtr2	angiotensin II receptor, type 2	0.895032	970	4202	8.05466e-05	3.88657e-10
3	ENSMUSG00000062184	50786	Hs6st2	heparan sulfate 6-O-sulfotransferase 2	0.394352	392	507	2.35381e-05	3.88657e-10
3	ENSMUSG00000055653	14734	Gpc3	glypican 3	0.717748	1183	7179	0.000115531	3.88657e-10
3	ENSMUSG00000031375	12111	Bgn	biglycan	0.780758	1204	8290	0.000118988	3.88657e-10
3	ENSMUSG00000052854	27206	Nrk	Nik related kinase	0.831804	923	3701	7.88447e-05	3.88657e-10
3	ENSMUSG00000031283	83453	Chrdl1	chordin-like 1	0.760143	934	4148	0.00011155	3.88657e-10
3	ENSMUSG00000048332	108927	Lhfp	lipoma HMGIC fusion partner	0.904255	1076	5095	3.53513e-06	3.88657e-10
3	ENSMUSG00000036334	242050	Igsf10	immunoglobulin superfamily, member 10	0.397062	881	5040	0.00335663	3.88657e-10
3	ENSMUSG00000028063	16905	Lmna	lamin A	0.420299	1142	7986	0.00165959	3.88657e-10
3	ENSMUSG00000028266	16911	Lmo4	LIM domain only 4	0.47282	869	4800	0.00199846	3.88657e-10
3	ENSMUSG00000008575	18028	Nfib	nuclear factor I/B	0.513851	1184	8730	0.000743387	3.88657e-10
3	ENSMUSG00000028681	19207	Ptch2	patched 2	0.457264	500	1076	9.99892e-05	3.88657e-10
3	ENSMUSG00000040690	107581	Col16a1	collagen, type XVI, alpha 1	0.886165	917	4030	2.12535e-05	3.88657e-10
3	ENSMUSG00000028664	13844	Ephb2	Eph receptor B2	0.42843	506	1030	6.25993e-05	3.88657e-10
3	ENSMUSG00000025746	16193	Il6	interleukin 6	0.455429	577	2790	0.0131431	3.88657e-10
3	ENSMUSG00000029108	54216	Pcdh7	protocadherin 7	0.393007	898	5045	0.0025005	3.88657e-10
3	ENSMUSG00000054675	231633	Tmem119	transmembrane protein 119	0.384749	908	4878	0.0025845	3.88657e-10
3	ENSMUSG00000029675	13717	Eln	elastin	0.666769	1037	7395	0.0088031	3.88657e-10
3	ENSMUSG00000029661	12843	Col1a2	collagen, type I, alpha 2	0.713866	1223	9727	0.000535544	3.88657e-10
3	ENSMUSG00000051855	17294	Mest	mesoderm specific transcript	0.710527	1121	6016	0.00022246	3.88657e-10
3	ENSMUSG00000029761	109624	Cald1	caldesmon 1	0.422156	1157	8164	0.00105128	3.88657e-10
3	ENSMUSG00000033420	69538	Antxr1	anthrax toxin receptor 1	0.80513	1066	5988	6.1886e-05	3.88657e-10
3	ENSMUSG00000030342	12527	Cd9	CD9 antigen	0.473464	794	3527	0.00114988	3.88657e-10
3	ENSMUSG00000030351	68498	Tspan11	tetraspanin 11	1.3878	936	1244	3.54658e-07	3.88657e-10
3	ENSMUSG00000030218	17313	Mgp	matrix Gla protein	0.76049	410	519	0.00013398	3.88657e-10
3	ENSMUSG00000063838	58804	Cdc42ep5	CDC42 effector protein (Rho GTPase binding) 5	0.38932	754	3422	0.00116662	3.88657e-10
3	ENSMUSG00000002266	22776	Zim1	zinc finger, imprinted 1	0.581963	958	4461	0.000374055	3.88657e-10
3	ENSMUSG00000002265	18616	Peg3	paternally expressed 3	0.69212	1199	7245	9.48281e-05	3.88657e-10
3	ENSMUSG00000040488	108075	Ltbp4	latent transforming growth factor beta binding protein 4	1.26788	1009	2976	3.54658e-07	3.88657e-10
3	ENSMUSG00000004473	20256	Clec11a	C-type lectin domain family 11, member a	0.878802	560	460	3.54658e-07	3.88657e-10
3	ENSMUSG00000033585	17984	Ndn	necdin	0.550752	1108	7403	0.000984279	3.88657e-10
3	ENSMUSG00000030551	11819	Nr2f2	nuclear receptor subfamily 2, group F, member 2	1.14636	911	2343	3.54658e-07	3.88657e-10
3	ENSMUSG00000059146	18213	Ntrk3	neurotrophic tyrosine kinase, receptor, type 3	0.482924	369	224	3.54658e-07	3.88657e-10
3	ENSMUSG00000030772	50781	Dkk3	dickkopf WNT signaling pathway inhibitor 3	0.7873	571	432	3.54658e-07	3.88657e-10
3	ENSMUSG00000025491	68713	Ifitm1	interferon induced transmembrane protein 1	1.24674	658	536	3.54658e-07	3.88657e-10
3	ENSMUSG00000038587	83397	Akap12	A kinase (PRKA) anchor protein (gravin) 12	0.773739	1133	7568	0.000249407	3.88657e-10
3	ENSMUSG00000019978	13822	Epb41l2	erythrocyte membrane protein band 4.1 like 2	0.497871	1008	6208	0.00146844	3.88657e-10
3	ENSMUSG00000019943	67972	Atp2b1	ATPase, Ca++ transporting, plasma membrane 1	0.398988	1005	6248	0.00381032	3.88657e-10
3	ENSMUSG00000020186	13008	Csrp2	cysteine and glycine-rich protein 2	0.424598	1067	7107	0.0025777	3.88657e-10
3	ENSMUSG00000025407	14632	Gli1	GLI-Kruppel family member GLI1	0.633004	552	660	3.54658e-07	3.88657e-10
3	ENSMUSG00000031465	11601	Angpt2	angiopoietin 2	0.611012	446	464	3.54658e-07	3.88657e-10
3	ENSMUSG00000031490	13685	Eif4ebp1	eukaryotic translation initiation factor 4E binding protein 1	0.389651	975	5670	0.00168311	3.88657e-10
3	ENSMUSG00000037852	12876	Cpe	carboxypeptidase E	0.761037	830	2787	2.80886e-05	3.88657e-10
3	ENSMUSG00000064325	15245	Hhip	Hedgehog-interacting protein	0.968324	573	256	3.54658e-07	3.88657e-10
3	ENSMUSG00000031673	12552	Cdh11	cadherin 11	0.763961	882	3411	2.13827e-05	3.88657e-10
3	ENSMUSG00000023336	67866	Wfdc1	WAP four-disulfide core domain 1	0.747797	598	562	3.54658e-07	3.88657e-10
3	ENSMUSG00000000739	57429	Sult5a1	sulfotransferase family 5A, member 1	0.423473	634	2542	0.00139918	3.88657e-10
3	ENSMUSG00000025810	18186	Nrp1	neuropilin 1	0.706524	1095	5986	0.000106265	3.88657e-10
3	ENSMUSG00000050666	320736	Vstm4	V-set and transmembrane domain containing 4	0.422747	599	2191	0.000686753	3.88657e-10
3	ENSMUSG00000004558	29811	Ndrg2	N-myc downstream regulated gene 2	0.515561	612	1673	0.000107102	3.88657e-10
3	ENSMUSG00000022090	213019	Pdlim2	PDZ and LIM domain 2	0.616156	905	3793	0.000131854	3.88657e-10
3	ENSMUSG00000098557	239217	Kctd12	potassium channel tetramerisation domain containing 12	0.709502	910	4125	6.68099e-05	3.88657e-10
3	ENSMUSG00000051615	76108	Rap2a	RAS related protein 2a	0.428782	664	2706	0.000732681	3.88657e-10
3	ENSMUSG00000032060	12955	Cryab	crystallin, alpha B	0.386819	884	4450	0.00142212	3.88657e-10
3	ENSMUSG00000032332	12816	Col12a1	collagen, type XII, alpha 1	0.602354	752	3207	0.000510777	3.88657e-10
3	ENSMUSG00000046402	19659	Rbp1	retinol binding protein 1, cellular	0.925761	1074	5222	9.40822e-06	3.88657e-10
3	ENSMUSG00000039607	207181	Rbms3	RNA binding motif, single stranded interacting protein	0.450213	991	5786	0.0012962	3.88657e-10
3	ENSMUSG00000020427	16009	Igfbp3	insulin-like growth factor binding protein 3	0.478555	518	2291	0.010572	3.88657e-10
3	ENSMUSG00000046491	69183	C1qtnf2	C1q and tumor necrosis factor related protein 2	0.396782	762	3433	0.00169851	3.88657e-10
3	ENSMUSG00000042436	76293	Mfap4	microfibrillar-associated protein 4	0.502261	863	5492	0.00767071	3.88657e-10
3	ENSMUSG00000017344	22370	Vtn	vitronectin	0.461749	259	886	0.00473659	3.88657e-10
3	ENSMUSG00000001506	12842	Col1a1	collagen, type I, alpha 1	0.787104	1223	9610	0.000350742	3.88657e-10
3	ENSMUSG00000017493	16010	Igfbp4	insulin-like growth factor binding protein 4	1.0983	1164	7554	1.47208e-05	3.88657e-10
3	ENSMUSG00000020810	114886	Cygb	cytoglobin	0.903377	1127	6579	4.62551e-05	3.88657e-10
3	ENSMUSG00000021319	20379	Sfrp4	secreted frizzled-related protein 4	0.506569	632	2434	0.00574411	3.88657e-10
3	ENSMUSG00000045136	73710	Tubb2b	tubulin, beta 2B class IIB	0.430568	487	1476	0.000690831	3.88657e-10
3	ENSMUSG00000043631	407800	Ecm2	extracellular matrix protein 2, female organ and adipocyte specific	0.452912	705	3274	0.00179091	3.88657e-10
3	ENSMUSG00000035493	21810	Tgfbi	transforming growth factor, beta induced	0.677862	835	4158	0.00132879	3.88657e-10
3	ENSMUSG00000055254	18212	Ntrk2	neurotrophic tyrosine kinase, receptor, type 2	0.407837	922	5410	0.00380424	3.88657e-10
3	ENSMUSG00000021466	19206	Ptch1	patched 1	0.385397	354	985	0.000881206	3.88657e-10
3	ENSMUSG00000021643	20365	Serf1	small EDRK-rich factor 1	0.399389	1049	6540	0.000892884	3.88657e-10
3	ENSMUSG00000021756	16195	Il6st	interleukin 6 signal transducer	0.591133	1013	5392	0.000246953	3.88657e-10
3	ENSMUSG00000048387	23967	Osr1	odd-skipped related 1 (Drosophila)	1.06744	896	3266	3.54658e-07	3.88657e-10
3	ENSMUSG00000036144	17286	Meox2	mesenchyme homeobox 2	1.26635	1002	2140	3.54658e-07	3.88657e-10
3	ENSMUSG00000044548	59036	Dact1	dishevelled-binding antagonist of beta-catenin 1	0.541158	668	2275	0.000265577	3.88657e-10
3	ENSMUSG00000047414	399558	Flrt2	fibronectin leucine rich transmembrane protein 2	0.45603	636	2282	0.000677549	3.88657e-10
3	ENSMUSG00000022324	17181	Matn2	matrilin 2	1.29819	955	2014	3.54658e-07	3.88657e-10
3	ENSMUSG00000022371	12818	Col14a1	collagen, type XIV, alpha 1	1.0081	1182	6825	3.08425e-05	3.88657e-10
3	ENSMUSG00000005124	22402	Wisp1	WNT1 inducible signaling pathway protein 1	0.402917	314	184	7.09316e-07	3.88657e-10
3	ENSMUSG00000068220	16852	Lgals1	lectin, galactose binding, soluble 1	0.414387	1214	9608	0.000662169	3.88657e-10
3	ENSMUSG00000052504	13837	Epha3	Eph receptor A3	0.886959	678	943	3.54658e-07	3.88657e-10
3	ENSMUSG00000040605	56175	Bace2	beta-site APP-cleaving enzyme 2	0.637901	495	813	1.58112e-06	3.88657e-10
3	ENSMUSG00000023885	21826	Thbs2	thrombospondin 2	0.45796	957	6061	0.00310263	3.88657e-10
3	ENSMUSG00000024371	12263	C2	complement component 2 (within H-2S)	0.926021	756	2121	5.69439e-06	3.88657e-10
3	ENSMUSG00000024076	74199	Vit	vitrin	0.864576	617	661	3.54658e-07	3.88657e-10
3	ENSMUSG00000005836	14465	Gata6	GATA binding protein 6	0.406639	609	2607	0.00154699	3.88657e-10
3	ENSMUSG00000033022	12583	Cdo1	cysteine dioxygenase 1, cytosolic	0.492787	458	766	3.97742e-05	3.88657e-10
3	ENSMUSG00000024538	19038	Ppic	peptidylprolyl isomerase C	0.530845	1171	8237	0.000519375	3.88657e-10
3	ENSMUSG00000069378	225518	Prdm6	PR domain containing 6	0.433886	378	305	3.54658e-07	3.88657e-10
3	ENSMUSG00000024810	77125	Il33	interleukin 33	0.460947	360	755	0.000251308	3.88657e-10
4	ENSMUSG00000033793	108664	Atp6v1h	ATPase, H+ transporting, lysosomal V1 subunit H	0.405303	396	2133	0.00783677	2.09721e-09
4	ENSMUSG00000026072	16177	Il1r1	interleukin 1 receptor, type I	0.670149	699	3755	0.000535282	2.09721e-09
4	ENSMUSG00000025964	23792	Adam23	a disintegrin and metallopeptidase domain 23	0.54036	424	1307	0.000350982	2.09721e-09
4	ENSMUSG00000026185	16011	Igfbp5	insulin-like growth factor binding protein 5	1.34494	877	2933	1.03646e-05	2.09721e-09
4	ENSMUSG00000067158	12829	Col4a4	collagen, type IV, alpha 4	0.489089	306	596	0.0003293	2.09721e-09
4	ENSMUSG00000026222	20684	Sp100	nuclear antigen Sp100	0.45119	484	1567	0.000886257	2.09721e-09
4	ENSMUSG00000026223	64294	Itm2c	integral membrane protein 2C	0.437919	763	5580	0.0092158	2.09721e-09
4	ENSMUSG00000044337	12778	Ackr3	atypical chemokine receptor 3	0.424024	588	2456	0.000801938	2.09721e-09
4	ENSMUSG00000048126	12835	Col6a3	collagen, type VI, alpha 3	0.800611	1050	9070	0.00143995	2.09721e-09
4	ENSMUSG00000047793	208777	Sned1	sushi, nidogen and EGF-like domains 1	0.622224	515	2093	0.000545452	2.09721e-09
4	ENSMUSG00000041577	116847	Prelp	proline arginine-rich end leucine-rich repeat	0.933872	856	4995	0.000257376	2.09721e-09
4	ENSMUSG00000009418	215690	Nav1	neuron navigator 1	1.10141	938	5372	1.04958e-05	2.09721e-09
4	ENSMUSG00000026478	226519	Lamc1	laminin, gamma 1	0.643854	939	7124	0.00121557	2.09721e-09
4	ENSMUSG00000026473	14645	Glul	glutamate-ammonia ligase (glutamine synthetase)	0.594236	662	4083	0.00407386	2.09721e-09
4	ENSMUSG00000026701	11758	Prdx6	peroxiredoxin 6	0.535345	818	5972	0.00561828	2.09721e-09
4	ENSMUSG00000040713	433375	Creg1	cellular repressor of E1A-stimulated genes 1	0.456253	598	4007	0.00809037	2.09721e-09
4	ENSMUSG00000038034	140559	Igsf8	immunoglobulin superfamily, member 8	0.586059	518	2195	0.000721346	2.09721e-09
4	ENSMUSG00000073490	226691	Ifi207	interferon activated gene 207	1.44546	873	2991	5.51383e-07	2.09721e-09
4	ENSMUSG00000073489	15951	Ifi204	interferon activated gene 204	1.53701	931	3298	5.51383e-07	2.09721e-09
4	ENSMUSG00000090272	100040462	Mndal	myeloid nuclear differentiation antigen like	0.518066	648	3471	0.00347777	2.09721e-09
4	ENSMUSG00000026536	381308	Ifi211	interferon activated gene 211	0.949851	676	1865	1.10277e-06	2.09721e-09
4	ENSMUSG00000039997	15950	Ifi203	interferon activated gene 203	0.951415	662	2521	0.000161163	2.09721e-09
4	ENSMUSG00000054203	226695	Ifi205	interferon activated gene 205	1.90883	922	1947	5.51383e-07	2.09721e-09
4	ENSMUSG00000016194	15483	Hsd11b1	hydroxysteroid 11-beta dehydrogenase 1	1.08952	453	231	5.51383e-07	2.09721e-09
4	ENSMUSG00000009633	14373	G0s2	G0/G1 switch gene 2	0.99514	596	2308	2.29224e-05	2.09721e-09
4	ENSMUSG00000002107	14007	Celf2	CUGBP, Elav-like family member 2	0.472283	961	7664	0.00951677	2.09721e-09
4	ENSMUSG00000026748	67448	Plxdc2	plexin domain containing 2	0.550249	747	4862	0.00479589	2.09721e-09
4	ENSMUSG00000026786	54519	Apbb1ip	amyloid beta (A4) precursor protein-binding, family B, member 1 interacting protein	0.468447	516	3438	0.017138	2.09721e-09
4	ENSMUSG00000015085	12496	Entpd2	ectonucleoside triphosphate diphosphohydrolase 2	1.5979	999	4274	5.51383e-07	2.09721e-09
4	ENSMUSG00000050737	64292	Ptges	prostaglandin E synthase	0.521979	493	1984	0.00123297	2.09721e-09
4	ENSMUSG00000026879	227753	Gsn	gelsolin	3.28986	1115	9626	5.51383e-07	2.09721e-09
4	ENSMUSG00000060703	66205	Cd302	CD302 antigen	0.591282	846	6390	0.00402247	2.09721e-09
4	ENSMUSG00000026970	56878	Rbms1	RNA binding motif, single stranded interacting protein 1	0.379171	862	7037	0.0191877	2.09721e-09
4	ENSMUSG00000034810	20272	Scn7a	sodium channel, voltage-gated, type VII, alpha	0.720681	789	4320	0.000756889	2.09721e-09
4	ENSMUSG00000075270	241489	Pde11a	phosphodiesterase 11A	0.39517	204	95	1.50809e-05	2.09721e-09
4	ENSMUSG00000023224	12258	Serping1	serine (or cysteine) peptidase inhibitor, clade G, member 1	0.71448	1070	8589	0.000638266	2.09721e-09
4	ENSMUSG00000027074	58207	Slc43a3	solute carrier family 43, member 3	0.602401	765	4308	0.00119409	2.09721e-09
4	ENSMUSG00000060802	12010	B2m	beta-2 microglobulin	1.28492	1088	9517	2.01979e-05	2.09721e-09
4	ENSMUSG00000027386	70370	Fbln7	fibulin 7	0.890295	382	714	5.51383e-07	2.09721e-09
4	ENSMUSG00000027408	56264	Cpxm1	carboxypeptidase X 1 (M14 family)	1.20143	972	6192	2.85478e-05	2.09721e-09
4	ENSMUSG00000079037	19122	Prnp	prion protein	0.703971	821	4629	0.000572473	2.09721e-09
4	ENSMUSG00000027447	13010	Cst3	cystatin C	0.453289	1026	9220	0.0467141	2.09721e-09
4	ENSMUSG00000074622	16658	Mafb	v-maf musculoaponeurotic fibrosarcoma oncogene family, protein B (avian)	0.728816	463	1757	0.000342735	2.09721e-09
4	ENSMUSG00000027656	22403	Wisp2	WNT1 inducible signaling pathway protein 2	0.575877	263	248	8.70663e-05	2.09721e-09
4	ENSMUSG00000017009	20971	Sdc4	syndecan 4	0.412505	406	1885	0.00378652	2.09721e-09
4	ENSMUSG00000017754	18830	Pltp	phospholipid transfer protein	0.420082	440	2018	0.00470766	2.09721e-09
4	ENSMUSG00000090084	51795	Srpx	sushi-repeat-containing protein	0.719078	941	6859	0.0012546	2.09721e-09
4	ENSMUSG00000016534	16784	Lamp2	lysosomal-associated membrane protein 2	0.452334	928	7420	0.00874542	2.09721e-09
4	ENSMUSG00000001986	53623	Gria3	glutamate receptor, ionotropic, AMPA3 (alpha 3)	0.418314	279	633	0.000500502	2.09721e-09
4	ENSMUSG00000046532	11835	Ar	androgen receptor	0.96732	763	2065	7.88727e-06	2.09721e-09
4	ENSMUSG00000031431	14605	Tsc22d3	TSC22 domain family, member 3	0.687135	533	2753	0.00177706	2.09721e-09
4	ENSMUSG00000025283	20229	Sat1	spermidine/spermine N1-acetyl transferase 1	0.706741	859	6194	0.00270116	2.09721e-09
4	ENSMUSG00000031380	14205	Vegfd	vascular endothelial growth factor D	0.57655	475	1882	0.00103378	2.09721e-09
4	ENSMUSG00000031342	14758	Gpm6b	glycoprotein m6b	0.40133	530	3441	0.00962998	2.09721e-09
4	ENSMUSG00000003617	12870	Cp	ceruloplasmin	0.597677	611	3696	0.00493813	2.09721e-09
4	ENSMUSG00000027820	17380	Mme	membrane metallo endopeptidase	0.777851	491	414	5.51383e-07	2.09721e-09
4	ENSMUSG00000027832	19288	Ptx3	pentraxin related gene	0.473918	406	2512	0.0308396	2.09721e-09
4	ENSMUSG00000027955	68659	Fam198b	family with sequence similarity 198, member B	0.949111	751	2384	5.51383e-07	2.09721e-09
4	ENSMUSG00000044080	20193	S100a1	S100 calcium binding protein A1	0.457941	549	2984	0.00442884	2.09721e-09
4	ENSMUSG00000001025	20200	S100a6	S100 calcium binding protein A6 (calcyclin)	0.818714	1086	9486	0.000964174	2.09721e-09
4	ENSMUSG00000028111	13038	Ctsk	cathepsin K	1.23699	908	5906	5.33758e-05	2.09721e-09
4	ENSMUSG00000028108	13601	Ecm1	extracellular matrix protein 1	0.833544	838	4194	0.000281198	2.09721e-09
4	ENSMUSG00000038393	56338	Txnip	thioredoxin interacting protein	1.37847	900	4968	7.51663e-06	2.09721e-09
4	ENSMUSG00000014599	12977	Csf1	colony stimulating factor 1 (macrophage)	0.423937	686	4755	0.0117086	2.09721e-09
4	ENSMUSG00000074264	11722	Amy1	amylase 1, salivary	0.411589	359	1074	0.00161549	2.09721e-09
4	ENSMUSG00000028128	14066	F3	coagulation factor III	0.461719	334	2359	0.0244941	9.77212e-08
4	ENSMUSG00000028024	13809	Enpep	glutamyl aminopeptidase	0.587892	386	428	5.51383e-07	2.09721e-09
4	ENSMUSG00000028031	56811	Dkk2	dickkopf WNT signaling pathway inhibitor 2	0.607988	354	2149	0.0342161	2.09721e-09
4	ENSMUSG00000074207	11522	Adh1	alcohol dehydrogenase 1 (class I)	0.433433	474	2345	0.00477891	2.09721e-09
4	ENSMUSG00000073889	16157	Il11ra1	interleukin 11 receptor, alpha chain 1	0.949053	1027	7929	0.000154507	2.09721e-09
4	ENSMUSG00000071005	24047	Ccl19	chemokine (C-C motif) ligand 19	0.45656	303	256	4.03054e-05	2.09721e-09
4	ENSMUSG00000028339	12819	Col15a1	collagen, type XV, alpha 1	0.861674	956	5914	0.000275038	2.09721e-09
4	ENSMUSG00000003032	16600	Klf4	Kruppel-like factor 4 (gut)	0.816151	1027	8639	0.00230278	2.09721e-09
4	ENSMUSG00000028369	64817	Svep1	sushi, von Willebrand factor type A, EGF and pentraxin domain containing 1	1.10665	754	3180	6.27551e-06	2.09721e-09
4	ENSMUSG00000066113	77739	Adamtsl1	ADAMTS-like 1	0.506447	581	3052	0.0037009	2.09721e-09
4	ENSMUSG00000028494	11520	Plin2	perilipin 2	0.588896	569	3417	0.00329888	2.09721e-09
4	ENSMUSG00000052684	16476	Jun	jun proto-oncogene	0.808274	1071	9365	0.000963151	2.09721e-09
4	ENSMUSG00000028530	16451	Jak1	Janus kinase 1	0.683247	903	6836	0.00212658	2.09721e-09
4	ENSMUSG00000028600	242608	Podn	podocan	1.33203	784	1439	5.51383e-07	2.09721e-09
4	ENSMUSG00000028763	15530	Hspg2	perlecan (heparan sulfate proteoglycan 2)	0.695756	930	7124	0.0011682	2.09721e-09
4	ENSMUSG00000028760	230861	Eif4g3	eukaryotic translation initiation factor 4 gamma, 3	0.477565	731	4980	0.00464947	2.09721e-09
4	ENSMUSG00000066026	20148	Dhrs3	dehydrogenase/reductase (SDR family) member 3	0.494235	441	1647	0.00128982	2.09721e-09
4	ENSMUSG00000019055	18822	Plod1	procollagen-lysine, 2-oxoglutarate 5-dioxygenase 1	0.797517	677	3359	8.69829e-05	2.09721e-09
4	ENSMUSG00000012428	117167	Steap4	STEAP family member 4	1.24301	908	4350	5.51383e-07	2.09721e-09
4	ENSMUSG00000039899	14190	Fgl2	fibrinogen-like protein 2	0.559814	444	1488	0.00123548	2.09721e-09
4	ENSMUSG00000048450	17701	Msx1	msh homeobox 1	0.386405	307	821	0.00205957	2.09721e-09
4	ENSMUSG00000039252	246316	Lgi2	leucine-rich repeat LGI family, member 2	0.473584	375	1010	0.000679108	2.09721e-09
4	ENSMUSG00000029231	18595	Pdgfra	platelet derived growth factor receptor, alpha polypeptide	0.693912	952	7235	0.00188457	2.09721e-09
4	ENSMUSG00000029272	20860	Sult1e1	sulfotransferase family 1E, member 1	0.72348	159	280	0.00251928	2.09721e-09
4	ENSMUSG00000029417	17329	Cxcl9	chemokine (C-X-C motif) ligand 9	0.521245	231	881	0.0161731	2.09721e-09
4	ENSMUSG00000023078	55985	Cxcl13	chemokine (C-X-C motif) ligand 13	1.14997	299	347	0.000117652	2.09721e-09
4	ENSMUSG00000029338	71914	Antxr2	anthrax toxin receptor 2	0.625338	634	3419	0.00198774	2.09721e-09
4	ENSMUSG00000057315	231532	Arhgap24	Rho GTPase activating protein 24	0.55544	584	2740	0.000980544	2.09721e-09
4	ENSMUSG00000029309	13602	Sparcl1	SPARC-like 1	1.03893	937	6244	5.80768e-05	2.09721e-09
4	ENSMUSG00000041548	80888	Hspb8	heat shock protein 8	0.647463	556	1935	0.000374156	2.09721e-09
4	ENSMUSG00000029455	11669	Aldh2	aldehyde dehydrogenase 2, mitochondrial	0.465474	897	7021	0.00744841	2.09721e-09
4	ENSMUSG00000029470	18438	P2rx4	purinergic receptor P2X, ligand-gated ion channel 4	0.690888	530	1850	0.00023674	2.09721e-09
4	ENSMUSG00000029659	70717	Medag	mesenteric estrogen dependent adipogenesis	0.636518	758	4929	0.00337029	2.09721e-09
4	ENSMUSG00000032625	330267	Thsd7a	thrombospondin, type I, domain containing 7A	0.629186	509	1795	0.000378638	2.09721e-09
4	ENSMUSG00000001642	11677	Akr1b3	aldo-keto reductase family 1, member B3 (aldose reductase)	0.503221	677	4724	0.00526004	2.09721e-09
4	ENSMUSG00000009281	71660	Rarres2	retinoic acid receptor responder (tazarotene induced) 2	0.812029	1049	8991	0.00138735	2.09721e-09
4	ENSMUSG00000029816	93695	Gpnmb	glycoprotein (transmembrane) nmb	1.22624	634	594	5.51383e-07	2.09721e-09
4	ENSMUSG00000003477	21743	Inmt	indolethylamine N-methyltransferase	1.60565	590	504	5.51383e-07	2.09721e-09
4	ENSMUSG00000056737	12332	Capg	capping protein (actin filament), gelsolin-like	0.48351	623	3704	0.00415482	2.09721e-09
4	ENSMUSG00000056429	22134	Tgoln1	trans-golgi network protein	0.654733	797	4945	0.000974869	2.09721e-09
4	ENSMUSG00000079523	19240	Tmsb10	thymosin, beta 10	0.533932	1083	9774	0.00251042	2.09721e-09
4	ENSMUSG00000000628	15277	Hk2	hexokinase 2	0.729966	633	5119	0.0247974	2.09721e-09
4	ENSMUSG00000063415	232174	Cyp26b1	cytochrome P450, family 26, subfamily b, polypeptide 1	0.431643	143	165	0.000482919	2.09721e-09
4	ENSMUSG00000064080	14115	Fbln2	fibulin 2	0.43	902	6393	0.00836602	2.09721e-09
4	ENSMUSG00000055172	50909	C1ra	complement component 1, r subcomponent A	0.617896	906	6178	0.00143309	2.09721e-09
4	ENSMUSG00000038521	50908	C1s1	complement component 1, s subcomponent 1	0.682259	1032	8162	0.000858676	2.09721e-09
4	ENSMUSG00000049107	18205	Ntf3	neurotrophin 3	0.584227	398	339	5.51383e-07	2.09721e-09
4	ENSMUSG00000030208	13730	Emp1	epithelial membrane protein 1	0.570231	944	7407	0.00351906	2.09721e-09
4	ENSMUSG00000008540	56615	Mgst1	microsomal glutathione S-transferase 1	0.566747	1021	8436	0.00349068	2.09721e-09
4	ENSMUSG00000041571	20364	Selenow	selenoprotein W	0.401758	971	8575	0.022109	2.09721e-09
4	ENSMUSG00000003545	14282	Fosb	FBJ osteosarcoma oncogene B	0.724208	1035	9002	0.00382907	2.09721e-09
4	ENSMUSG00000050708	14325	Ftl1	ferritin light polypeptide 1	0.777337	1096	9897	0.000842852	2.09721e-09
4	ENSMUSG00000025723	68039	Nmb	neuromedin B	0.912315	371	370	5.51383e-07	2.09721e-09
4	ENSMUSG00000039405	76453	Prss23	protease, serine 23	1.09469	856	2828	9.45567e-06	2.09721e-09
4	ENSMUSG00000070436	12406	Serpinh1	serine (or cysteine) peptidase inhibitor, clade H, member 1	0.541805	1092	9655	0.00313246	2.09721e-09
4	ENSMUSG00000030737	101488	Slco2b1	solute carrier organic anion transporter family, member 2b1	0.5787	405	647	4.82335e-05	2.09721e-09
4	ENSMUSG00000030790	11535	Adm	adrenomedullin	0.485888	404	2128	0.0105139	2.09721e-09
4	ENSMUSG00000030917	233806	Tmem159	transmembrane protein 159	0.483387	546	2839	0.00285993	2.09721e-09
4	ENSMUSG00000030717	56312	Nupr1	nuclear protein transcription regulator 1	0.706391	948	7013	0.00219751	2.09721e-09
4	ENSMUSG00000025488	12869	Cox8b	cytochrome c oxidase subunit VIIIb	0.464041	192	406	0.00194427	2.09721e-09
4	ENSMUSG00000025492	66141	Ifitm3	interferon induced transmembrane protein 3	0.50307	1061	9390	0.00586349	2.09721e-09
4	ENSMUSG00000037706	12520	Cd81	CD81 antigen	0.407048	1058	9390	0.00697838	2.09721e-09
4	ENSMUSG00000015305	70097	Sash1	SAM and SH3 domain containing 1	0.506937	827	5942	0.00507871	2.09721e-09
4	ENSMUSG00000020009	15979	Ifngr1	interferon gamma receptor 1	0.888533	795	3465	4.25832e-05	2.09721e-09
4	ENSMUSG00000019970	20393	Sgk1	serum/glucocorticoid regulated kinase 1	0.783366	824	4760	0.000581093	2.09721e-09
4	ENSMUSG00000019899	16773	Lama2	laminin, alpha 2	0.577363	839	5497	0.00239448	2.09721e-09
4	ENSMUSG00000019872	57319	Smpdl3a	sphingomyelin phosphodiesterase, acid-like 3A	0.458205	517	2693	0.00609086	2.09721e-09
4	ENSMUSG00000004207	19156	Psap	prosaposin	0.794888	1073	9366	0.00052246	2.09721e-09
4	ENSMUSG00000006344	23887	Ggt5	gamma-glutamyltransferase 5	0.585467	586	2365	0.000556904	2.09721e-09
4	ENSMUSG00000001663	14871	Gstt1	glutathione S-transferase, theta 1	0.482125	706	4625	0.00693249	2.09721e-09
4	ENSMUSG00000020241	12834	Col6a2	collagen, type VI, alpha 2	0.572491	1041	9070	0.00437415	2.09721e-09
4	ENSMUSG00000001119	12833	Col6a1	collagen, type VI, alpha 1	0.522381	1069	9201	0.0053589	2.09721e-09
4	ENSMUSG00000001435	12822	Col18a1	collagen, type XVIII, alpha 1	0.561598	565	2790	0.00132968	2.09721e-09
4	ENSMUSG00000020044	21859	Timp3	tissue inhibitor of metalloproteinase 3	0.890161	921	5947	0.000587814	2.09721e-09
4	ENSMUSG00000020053	16000	Igf1	insulin-like growth factor 1	0.672837	951	7205	0.00266887	2.09721e-09
4	ENSMUSG00000036478	12226	Btg1	B cell translocation gene 1, anti-proliferative	0.748392	965	8044	0.00140617	2.09721e-09
4	ENSMUSG00000019929	13179	Dcn	decorin	1.01153	1111	9603	0.000422046	2.09721e-09
4	ENSMUSG00000036446	17022	Lum	lumican	0.648702	1076	8571	0.00103213	2.09721e-09
4	ENSMUSG00000020205	21664	Phlda1	pleckstrin homology like domain, family A, member 1	1.18656	903	6363	0.000400266	2.09721e-09
4	ENSMUSG00000040249	16971	Lrp1	low density lipoprotein receptor-related protein 1	0.989749	1020	7693	7.82155e-05	2.09721e-09
4	ENSMUSG00000025351	12512	Cd63	CD63 antigen	0.456727	1067	9277	0.00517001	2.09721e-09
4	ENSMUSG00000031502	12826	Col4a1	collagen, type IV, alpha 1	1.36306	1043	8010	5.51383e-07	2.09721e-09
4	ENSMUSG00000031503	12827	Col4a2	collagen, type IV, alpha 2	0.958134	1031	7863	2.94136e-05	2.09721e-09
4	ENSMUSG00000031447	16783	Lamp1	lysosomal-associated membrane protein 1	0.549927	829	5806	0.00275854	2.09721e-09
4	ENSMUSG00000031451	14456	Gas6	growth arrest specific 6	0.76064	455	988	5.25574e-05	2.09721e-09
4	ENSMUSG00000031613	15446	Hpgd	hydroxyprostaglandin dehydrogenase 15 (NAD)	0.409814	451	2436	0.00941057	2.09721e-09
4	ENSMUSG00000015568	16956	Lpl	lipoprotein lipase	0.817013	1077	9232	0.000609289	2.09721e-09
4	ENSMUSG00000071076	16478	Jund	jun D proto-oncogene	0.529445	908	7410	0.01177	2.09721e-09
4	ENSMUSG00000005483	81489	Dnajb1	DnaJ heat shock protein family (Hsp40) member B1	0.651708	801	6128	0.00525822	2.09721e-09
4	ENSMUSG00000052837	16477	Junb	jun B proto-oncogene	0.514283	1071	9637	0.0153985	2.09721e-09
4	ENSMUSG00000031740	17390	Mmp2	matrix metallopeptidase 2	1.24091	1050	7847	1.65159e-05	2.09721e-09
4	ENSMUSG00000031762	17750	Mt2	metallothionein 2	0.502504	841	6624	0.0395571	2.09721e-09
4	ENSMUSG00000031765	17748	Mt1	metallothionein 1	1.2079	1030	7654	0.000520077	2.09721e-09
4	ENSMUSG00000031877	72361	Ces2g	carboxylesterase 2G	0.462713	370	1282	0.00119044	2.09721e-09
4	ENSMUSG00000055435	17132	Maf	avian musculoaponeurotic fibrosarcoma oncogene homolog	0.598423	682	4142	0.00280448	2.09721e-09
4	ENSMUSG00000031825	78892	Crispld2	cysteine-rich secretory protein LCCL domain containing 2	0.96697	424	754	1.52262e-06	2.09721e-09
4	ENSMUSG00000006519	13057	Cyba	cytochrome b-245, alpha polypeptide	0.380178	795	6196	0.0260602	2.09721e-09
4	ENSMUSG00000000739	57429	Sult5a1	sulfotransferase family 5A, member 1	0.44222	500	2676	0.00995337	2.09721e-09
4	ENSMUSG00000019278	13479	Dpep1	dipeptidase 1 (renal)	1.69202	1039	5786	5.51383e-07	2.09721e-09
4	ENSMUSG00000021943	14560	Gdf10	growth differentiation factor 10	1.42375	731	2680	5.51383e-07	2.09721e-09
4	ENSMUSG00000050335	16854	Lgals3	lectin, galactose binding, soluble 3	0.64906	424	1030	0.000201124	2.09721e-09
4	ENSMUSG00000021871	18950	Pnp	purine-nucleoside phosphorylase	0.621742	744	5295	0.00376215	2.09721e-09
4	ENSMUSG00000021876	58809	Rnase4	ribonuclease, RNase A family 4	1.01556	1031	7945	0.000103635	2.09721e-09
4	ENSMUSG00000021939	13030	Ctsb	cathepsin B	0.785814	1026	8511	0.000457555	2.09721e-09
4	ENSMUSG00000022032	71145	Scara5	scavenger receptor class A, member 5	0.493659	575	2051	0.00046906	2.09721e-09
4	ENSMUSG00000034205	94352	Loxl2	lysyl oxidase-like 2	0.380954	892	7328	0.027931	2.09721e-09
4	ENSMUSG00000022108	16432	Itm2b	integral membrane protein 2B	0.762113	1099	9833	0.000637982	2.09721e-09
4	ENSMUSG00000032925	223272	Itgbl1	integrin, beta-like 1	0.455025	285	495	0.00056308	2.09721e-09
4	ENSMUSG00000043613	17392	Mmp3	matrix metallopeptidase 3	2.82952	860	907	5.51383e-07	2.09721e-09
4	ENSMUSG00000004098	53867	Col5a3	collagen, type V, alpha 3	1.46757	1011	7047	5.51383e-07	2.09721e-09
4	ENSMUSG00000031963	73230	Bmper	BMP-binding endothelial regulator	0.425527	633	3575	0.0047377	2.09721e-09
4	ENSMUSG00000032011	21838	Thy1	thymus cell antigen 1, theta	0.834697	814	4025	0.000228764	2.09721e-09
4	ENSMUSG00000025232	15211	Hexa	hexosaminidase A	0.722801	832	5402	0.000662447	2.09721e-09
4	ENSMUSG00000032238	19883	Rora	RAR-related orphan receptor alpha	0.5052	695	4181	0.00349469	2.09721e-09
4	ENSMUSG00000032359	13036	Ctsh	cathepsin H	0.823746	916	5794	0.000557227	2.09721e-09
4	ENSMUSG00000015354	76477	Pcolce2	procollagen C-endopeptidase enhancer 2	0.411058	815	4026	0.000755747	2.09721e-09
4	ENSMUSG00000032531	56332	Amotl2	angiomotin-like 2	0.549633	600	3394	0.00266048	2.09721e-09
4	ENSMUSG00000063856	14775	Gpx1	glutathione peroxidase 1	0.400811	803	5942	0.01104	2.09721e-09
4	ENSMUSG00000052911	16779	Lamb2	laminin, beta 2	0.394317	583	4077	0.00993317	2.09721e-09
4	ENSMUSG00000025784	21922	Clec3b	C-type lectin domain family 3, member b	0.546603	1091	9047	0.00255586	2.09721e-09
4	ENSMUSG00000020473	11568	Aebp1	AE binding protein 1	1.23197	1056	7868	5.08416e-05	2.09721e-09
4	ENSMUSG00000020122	13649	Egfr	epidermal growth factor receptor	1.3093	916	4190	5.51383e-07	2.09721e-09
4	ENSMUSG00000056427	20564	Slit3	slit homolog 3 (Drosophila)	0.647609	618	2809	0.000561602	2.09721e-09
4	ENSMUSG00000046879	15944	Irgm1	immunity-related GTPase family M member 1	0.512446	402	1325	0.000723304	2.09721e-09
4	ENSMUSG00000018899	16362	Irf1	interferon regulatory factor 1	0.48515	661	4969	0.0143188	2.09721e-09
4	ENSMUSG00000018339	14778	Gpx3	glutathione peroxidase 3	2.47642	1038	3137	5.51383e-07	2.09721e-09
4	ENSMUSG00000000753	20317	Serpinf1	serine (or cysteine) peptidase inhibitor, clade F, member 1	0.472394	1068	9000	0.0101313	2.09721e-09
4	ENSMUSG00000037926	237860	Ssh2	slingshot homolog 2 (Drosophila)	0.578159	539	2409	0.00103034	2.09721e-09
4	ENSMUSG00000035373	20306	Ccl7	chemokine (C-C motif) ligand 7	1.20399	503	2562	0.00284518	2.09721e-09
4	ENSMUSG00000020676	20292	Ccl11	chemokine (C-C motif) ligand 11	1.32116	942	4816	5.51383e-07	2.09721e-09
4	ENSMUSG00000009185	20307	Ccl8	chemokine (C-C motif) ligand 8	0.69176	305	268	1.01685e-05	2.09721e-09
4	ENSMUSG00000054404	327978	Slfn5	schlafen 5	1.07982	975	6283	5.27736e-05	2.09721e-09
4	ENSMUSG00000034947	217203	Tmem106a	transmembrane protein 106A	0.549897	410	872	6.44915e-05	2.09721e-09
4	ENSMUSG00000020695	17534	Mrc2	mannose receptor, C type 2	0.497689	617	3553	0.00430106	2.09721e-09
4	ENSMUSG00000020681	11421	Ace	angiotensin I converting enzyme (peptidyl-dipeptidase A) 1	0.928688	709	1985	2.83977e-05	2.09721e-09
4	ENSMUSG00000041828	217258	Abca8a	ATP-binding cassette, sub-family A (ABC1), member 8a	0.579898	703	4525	0.00647818	2.09721e-09
4	ENSMUSG00000020810	114886	Cygb	cytoglobin	0.764675	944	6762	0.000336508	2.09721e-09
4	ENSMUSG00000053113	12702	Socs3	suppressor of cytokine signaling 3	0.872366	860	6781	0.00212823	2.09721e-09
4	ENSMUSG00000017466	21858	Timp2	tissue inhibitor of metalloproteinase 2	0.945197	1034	7789	0.000105439	2.09721e-09
4	ENSMUSG00000070327	672511	Rnf213	ring finger protein 213	0.391085	398	1771	0.00358404	2.09721e-09
4	ENSMUSG00000025372	108100	Baiap2	brain-specific angiogenesis inhibitor 1-associated protein 2	0.610794	595	3626	0.0028677	2.09721e-09
4	ENSMUSG00000043631	407800	Ecm2	extracellular matrix protein 2, female organ and adipocyte specific	0.579855	632	3347	0.00221492	2.09721e-09
4	ENSMUSG00000021390	18295	Ogn	osteoglycin	0.893648	1011	6929	0.000337231	2.09721e-09
4	ENSMUSG00000021453	23882	Gadd45g	growth arrest and DNA-damage-inducible 45 gamma	1.29893	743	3680	4.78317e-05	2.09721e-09
4	ENSMUSG00000021474	14057	Sfxn1	sideroflexin 1	0.415532	736	5275	0.00930101	2.09721e-09
4	ENSMUSG00000021508	57266	Cxcl14	chemokine (C-X-C motif) ligand 14	2.39954	642	86	5.51383e-07	2.09721e-09
4	ENSMUSG00000021559	69635	Dapk1	death associated protein kinase 1	0.569974	775	5292	0.00417806	2.09721e-09
4	ENSMUSG00000021759	19012	Plpp1	phospholipid phosphatase 1	0.397264	649	4629	0.00491161	2.09721e-09
4	ENSMUSG00000021765	14313	Fst	follistatin	1.00467	790	4280	0.000104264	2.09721e-09
4	ENSMUSG00000054364	11852	Rhob	ras homolog family member B	0.557833	772	5743	0.00749182	2.09721e-09
4	ENSMUSG00000020589	76820	Fam49a	family with sequence similarity 49, member A	0.525888	426	1211	0.00022118	2.09721e-09
4	ENSMUSG00000020644	15902	Id2	inhibitor of DNA binding 2	0.419412	633	4752	0.0359545	2.09721e-09
4	ENSMUSG00000046768	80837	Rhoj	ras homolog family member J	0.420611	918	7685	0.0141594	2.09721e-09
4	ENSMUSG00000064215	52668	Ifi27	interferon, alpha-inducible protein 27	0.659925	916	7036	0.00156773	2.09721e-09
4	ENSMUSG00000079017	76933	Ifi27l2a	interferon, alpha-inducible protein 27 like 2A	1.7633	819	3112	5.64592e-06	2.09721e-09
4	ENSMUSG00000021091	20716	Serpina3n	serine (or cysteine) peptidase inhibitor, clade A, member 3N	0.615252	368	541	2.16994e-05	2.09721e-09
4	ENSMUSG00000021281	21928	Tnfaip2	tumor necrosis factor, alpha-induced protein 2	0.455853	577	3216	0.0148522	2.09721e-09
4	ENSMUSG00000064373	20363	Selenop	selenoprotein P	0.858909	1016	8248	0.000456402	2.09721e-09
4	ENSMUSG00000079105	109828	C7	complement component 7	0.434878	191	303	0.00159468	2.09721e-09
4	ENSMUSG00000022261	15529	Sdc2	syndecan 2	0.403797	812	5930	0.0105835	2.09721e-09
4	ENSMUSG00000039007	54381	Cpq	carboxypeptidase Q	0.518907	759	4666	0.00312994	2.09721e-09
4	ENSMUSG00000022425	18606	Enpp2	ectonucleotide pyrophosphatase/phosphodiesterase 2	1.40009	648	925	5.51383e-07	2.09721e-09
4	ENSMUSG00000032501	211770	Trib1	tribbles pseudokinase 1	0.689759	508	3216	0.00485207	2.09721e-09
4	ENSMUSG00000022346	17869	Myc	myelocytomatosis oncogene	0.720358	451	2107	0.00196642	2.09721e-09
4	ENSMUSG00000022587	17069	Ly6e	lymphocyte antigen 6 complex, locus E	0.458101	959	7692	0.00882857	2.09721e-09
4	ENSMUSG00000022564	66168	Grina	glutamate receptor, ionotropic, N-methyl D-aspartate-associated protein 1 (glutamate binding)	0.553644	664	3449	0.00114642	2.09721e-09
4	ENSMUSG00000023048	66151	Prr13	proline rich 13	0.456873	654	4112	0.00556995	2.09721e-09
4	ENSMUSG00000039457	19041	Ppl	periplakin	0.416856	281	446	0.000247996	2.09721e-09
4	ENSMUSG00000071637	12609	Cebpd	CCAAT/enhancer binding protein (C/EBP), delta	0.832888	711	4105	0.000912492	2.09721e-09
4	ENSMUSG00000022548	11815	Apod	apolipoprotein D	0.919191	696	4237	0.00212415	2.09721e-09
4	ENSMUSG00000022708	56490	Zbtb20	zinc finger and BTB domain containing 20	0.810056	1059	9055	0.000523797	2.09721e-09
4	ENSMUSG00000022665	67896	Ccdc80	coiled-coil domain containing 80	0.413782	1058	9030	0.0111355	2.09721e-09
4	ENSMUSG00000035258	320712	Abi3bp	ABI gene family, member 3 (NESH) binding protein	0.717213	937	6948	0.00148558	2.09721e-09
4	ENSMUSG00000048490	268903	Nrip1	nuclear receptor interacting protein 1	0.558441	613	3818	0.00427793	2.09721e-09
4	ENSMUSG00000022894	23794	Adamts5	a disintegrin-like and metallopeptidase (reprolysin type) with thrombospondin type 1 motif, 5 (aggrecanase-2)	1.34879	976	5594	5.60358e-06	2.09721e-09
4	ENSMUSG00000023886	64074	Smoc2	SPARC related modular calcium binding 2	1.9146	922	3591	5.51383e-07	2.09721e-09
4	ENSMUSG00000024190	19252	Dusp1	dual specificity phosphatase 1	0.684948	948	7800	0.00460093	2.09721e-09
4	ENSMUSG00000023067	12575	Cdkn1a	cyclin-dependent kinase inhibitor 1A (P21)	0.575079	574	3614	0.00916074	2.09721e-09
4	ENSMUSG00000002289	57875	Angptl4	angiopoietin-like 4	0.806447	763	4925	0.00107625	2.09721e-09
4	ENSMUSG00000024308	21356	Tapbp	TAP binding protein	0.466517	803	5990	0.0077237	2.09721e-09
4	ENSMUSG00000061232	14972	H2-K1	histocompatibility 2, K1, K region	1.5544	1038	6863	5.51383e-07	2.09721e-09
4	ENSMUSG00000024335	14312	Brd2	bromodomain containing 2	0.414255	790	6732	0.0222261	2.09721e-09
4	ENSMUSG00000073421	14961	H2-Ab1	histocompatibility 2, class II antigen A, beta 1	0.585283	230	422	0.00666087	2.09721e-09
4	ENSMUSG00000036594	14960	H2-Aa	histocompatibility 2, class II antigen A, alpha	0.454183	253	526	0.00911992	2.09721e-09
4	ENSMUSG00000073418	12268	C4b	complement component 4B (Chido blood group)	1.07781	492	2262	0.000633255	2.09721e-09
4	ENSMUSG00000024371	12263	C2	complement component 2 (within H-2S)	0.388759	470	2407	0.0137924	2.09721e-09
4	ENSMUSG00000073411	14964	H2-D1	histocompatibility 2, D region locus 1	1.61753	1050	7934	5.51383e-07	2.09721e-09
4	ENSMUSG00000035929	15015	H2-Q4	histocompatibility 2, Q region locus 4	0.498307	554	2887	0.00507986	2.09721e-09
4	ENSMUSG00000060550	15018	H2-Q7	histocompatibility 2, Q region locus 7	0.491444	342	1117	0.00236467	2.09721e-09
4	ENSMUSG00000056116	15039	H2-T22	histocompatibility 2, T region locus 22	0.393669	605	3359	0.00389221	2.09721e-09
4	ENSMUSG00000024164	12266	C3	complement component 3	1.6338	916	1977	5.51383e-07	2.09721e-09
4	ENSMUSG00000024066	22436	Xdh	xanthine dehydrogenase	0.622811	526	1883	0.000592359	2.09721e-09
4	ENSMUSG00000024087	13078	Cyp1b1	cytochrome P450, family 1, subfamily b, polypeptide 1	0.760092	613	2144	5.72251e-05	2.09721e-09
4	ENSMUSG00000045817	12193	Zfp36l2	zinc finger protein 36, C3H type-like 2	0.465943	717	5119	0.00989952	2.09721e-09
4	ENSMUSG00000054072	60440	Iigp1	interferon inducible GTPase 1	0.854976	533	2613	0.00186486	2.09721e-09
4	ENSMUSG00000024610	16149	Cd74	CD74 antigen (invariant polypeptide of major histocompatibility complex, class II antigen-associated)	0.846717	526	1054	0.000445583	2.09721e-09
4	ENSMUSG00000024620	18596	Pdgfrb	platelet derived growth factor receptor, beta polypeptide	0.697324	683	3562	0.000674315	2.09721e-09
4	ENSMUSG00000024644	66054	Cndp2	CNDP dipeptidase 2 (metallopeptidase M20 family)	0.584913	512	1861	0.000475883	2.09721e-09
4	ENSMUSG00000024646	109672	Cyb5a	cytochrome b5 type A (microsomal)	0.518344	954	8000	0.00565877	2.09721e-09
4	ENSMUSG00000092341	72289	Malat1	metastasis associated lung adenocarcinoma transcript 1 (non-coding RNA)	0.778617	1115	10165	0.00130406	2.09721e-09
4	ENSMUSG00000092274	66961	Neat1	nuclear paraspeckle assembly transcript 1 (non-protein coding)	0.904765	973	7793	0.00216673	2.09721e-09
4	ENSMUSG00000024661	14319	Fth1	ferritin heavy polypeptide 1	1.10661	1097	9878	0.000117455	2.09721e-09
4	ENSMUSG00000075010	107350	AW112010	expressed sequence AW112010	0.997506	739	2680	4.04653e-05	2.09721e-09
4	ENSMUSG00000024678	66607	Ms4a4d	membrane-spanning 4-domains, subfamily A, member 4D	1.02799	731	1927	5.51383e-07	2.09721e-09
4	ENSMUSG00000033863	16601	Klf9	Kruppel-like factor 9	0.837092	919	6667	0.0007592	2.09721e-09
5	ENSMUSG00000016918	240725	Sulf1	sulfatase 1	0.610855	593	2196	0.00131427	7.49357e-10
5	ENSMUSG00000025776	83691	Crispld1	cysteine-rich secretory protein LCCL domain containing 1	0.622181	342	473	0.000344146	7.49357e-10
5	ENSMUSG00000026073	16178	Il1r2	interleukin 1 receptor, type II	2.37407	817	690	6.6889e-07	7.49357e-10
5	ENSMUSG00000070942	107527	Il1rl2	interleukin 1 receptor-like 2	0.954435	696	1908	3.46885e-05	7.49357e-10
5	ENSMUSG00000026070	16182	Il18r1	interleukin 18 receptor 1	0.495909	231	24	2.31781e-05	7.49357e-10
5	ENSMUSG00000043629	67080	1700019D03Rik	RIKEN cDNA 1700019D03 gene	0.885383	637	1374	5.04669e-05	7.49357e-10
5	ENSMUSG00000026193	14268	Fn1	fibronectin 1	1.39088	1036	8555	0.000225355	7.49357e-10
5	ENSMUSG00000026185	16011	Igfbp5	insulin-like growth factor binding protein 5	2.69352	966	2844	6.6889e-07	7.49357e-10
5	ENSMUSG00000026249	20720	Serpine2	serine (or cysteine) peptidase inhibitor, clade E, member 2	1.03745	755	2156	5.73842e-05	7.49357e-10
5	ENSMUSG00000045658	98496	Pid1	phosphotyrosine interaction domain containing 1	0.421589	584	2912	0.0203022	7.49357e-10
5	ENSMUSG00000070034	109032	Sp110	Sp110 nuclear body protein	0.37893	307	644	0.00398223	7.49357e-10
5	ENSMUSG00000070031	434484	Sp140	Sp140 nuclear body protein	0.409781	366	1299	0.00915177	7.49357e-10
5	ENSMUSG00000026223	64294	Itm2c	integral membrane protein 2C	0.43501	755	5588	0.0424317	7.49357e-10
5	ENSMUSG00000026255	98363	Efhd1	EF hand domain containing 1	1.44069	802	1859	6.6889e-07	7.49357e-10
5	ENSMUSG00000044337	12778	Ackr3	atypical chemokine receptor 3	1.87785	898	2146	6.6889e-07	7.49357e-10
5	ENSMUSG00000034353	51801	Ramp1	receptor (calcitonin) activity modifying protein 1	0.412068	295	231	0.000346364	7.49357e-10
5	ENSMUSG00000026313	208727	Hdac4	histone deacetylase 4	0.446057	476	2358	0.0099639	7.49357e-10
5	ENSMUSG00000026335	18484	Pam	peptidylglycine alpha-amidating monooxygenase	0.527159	693	4645	0.0174651	7.49357e-10
5	ENSMUSG00000026389	68428	Steap3	STEAP family member 3	0.595512	743	4462	0.00639135	7.49357e-10
5	ENSMUSG00000026399	13136	Cd55	CD55 molecule, decay accelerating factor for complement	1.32599	819	3032	2.40673e-05	7.49357e-10
5	ENSMUSG00000041577	116847	Prelp	proline arginine-rich end leucine-rich repeat	0.917447	885	4966	0.00044248	7.49357e-10
5	ENSMUSG00000009418	215690	Nav1	neuron navigator 1	0.52667	819	5491	0.00494271	7.49357e-10
5	ENSMUSG00000097028	320019	Ptgs2os	prostaglandin-endoperoxide synthase 2, opposite strand	0.409075	211	84	0.000169749	7.49357e-10
5	ENSMUSG00000032487	19225	Ptgs2	prostaglandin-endoperoxide synthase 2	3.00979	804	1060	6.6889e-07	7.49357e-10
5	ENSMUSG00000026479	16782	Lamc2	laminin, gamma 2	0.451173	329	377	0.000208731	7.49357e-10
5	ENSMUSG00000026478	226519	Lamc1	laminin, gamma 1	0.972314	952	7111	0.00056351	7.49357e-10
5	ENSMUSG00000026473	14645	Glul	glutamate-ammonia ligase (glutamine synthetase)	0.541963	697	4048	0.00627533	7.49357e-10
5	ENSMUSG00000056708	15939	Ier5	immediate early response 5	0.472742	583	3883	0.0230257	7.49357e-10
5	ENSMUSG00000026701	11758	Prdx6	peroxiredoxin 6	0.681837	851	5939	0.00467127	7.49357e-10
5	ENSMUSG00000026574	56429	Dpt	dermatopontin	0.691845	1055	9192	0.00510166	7.49357e-10
5	ENSMUSG00000040612	100039795	Ildr2	immunoglobulin-like domain containing receptor 2	0.907208	558	1117	4.05157e-05	7.49357e-10
5	ENSMUSG00000026674	18214	Ddr2	discoidin domain receptor family, member 2	0.972505	916	6141	0.000494391	7.49357e-10
5	ENSMUSG00000026670	107652	Uap1	UDP-N-acetylglucosamine pyrophosphorylase 1	1.02682	785	3512	9.59985e-05	7.49357e-10
5	ENSMUSG00000038463	320078	Olfml2b	olfactomedin-like 2B	0.532189	751	4506	0.0111125	7.49357e-10
5	ENSMUSG00000037872	13349	Ackr1	atypical chemokine receptor 1 (Duffy blood group)	0.648064	493	652	0.000107826	7.49357e-10
5	ENSMUSG00000005338	94332	Cadm3	cell adhesion molecule 3	1.3408	802	1573	6.6889e-07	7.49357e-10
5	ENSMUSG00000073490	226691	Ifi207	interferon activated gene 207	0.56885	695	3169	0.00225498	7.49357e-10
5	ENSMUSG00000073489	15951	Ifi204	interferon activated gene 204	1.32003	905	3324	9.8435e-06	7.49357e-10
5	ENSMUSG00000026536	381308	Ifi211	interferon activated gene 211	0.935236	677	1864	8.28391e-05	7.49357e-10
5	ENSMUSG00000039997	15950	Ifi203	interferon activated gene 203	0.55784	611	2572	0.00589247	7.49357e-10
5	ENSMUSG00000054203	226695	Ifi205	interferon activated gene 205	1.61828	883	1986	6.6889e-07	7.49357e-10
5	ENSMUSG00000039239	21808	Tgfb2	transforming growth factor, beta 2	0.655306	492	1728	0.00141734	7.49357e-10
5	ENSMUSG00000016494	12490	Cd34	CD34 antigen	1.10684	1003	7303	0.000194318	7.49357e-10
5	ENSMUSG00000039145	227541	Camk1d	calcium/calmodulin-dependent protein kinase ID	0.400122	313	434	0.000600984	7.49357e-10
5	ENSMUSG00000002107	14007	Celf2	CUGBP, Elav-like family member 2	0.450178	934	7691	0.0167389	7.49357e-10
5	ENSMUSG00000058835	11308	Abi1	abl-interactor 1	0.429234	598	3853	0.0273935	7.49357e-10
5	ENSMUSG00000001864	108897	Aif1l	allograft inflammatory factor 1-like	0.521749	372	545	0.000340576	7.49357e-10
5	ENSMUSG00000026879	227753	Gsn	gelsolin	0.753182	1074	9667	0.000366142	7.49357e-10
5	ENSMUSG00000047250	19224	Ptgs1	prostaglandin-endoperoxide synthase 1	0.406038	269	375	0.00163778	7.49357e-10
5	ENSMUSG00000035000	13482	Dpp4	dipeptidylpeptidase 4	2.0513	958	1378	6.6889e-07	7.49357e-10
5	ENSMUSG00000034810	20272	Scn7a	sodium channel, voltage-gated, type VII, alpha	0.462988	676	4433	0.0236963	7.49357e-10
5	ENSMUSG00000015839	18024	Nfe2l2	nuclear factor, erythroid derived 2, like 2	0.775432	753	3912	0.000820939	7.49357e-10
5	ENSMUSG00000059588	54598	Calcrl	calcitonin receptor-like	0.579174	399	881	0.000612691	7.49357e-10
5	ENSMUSG00000023224	12258	Serping1	serine (or cysteine) peptidase inhibitor, clade G, member 1	1.41285	1047	8612	0.000135791	7.49357e-10
5	ENSMUSG00000027074	58207	Slc43a3	solute carrier family 43, member 3	1.24444	886	4187	6.15756e-05	7.49357e-10
5	ENSMUSG00000027221	76969	Chst1	carbohydrate (keratan sulfate Gal-6) sulfotransferase 1	0.48329	316	436	0.00037765	7.49357e-10
5	ENSMUSG00000060802	12010	B2m	beta-2 microglobulin	0.596742	1055	9550	0.00518549	7.49357e-10
5	ENSMUSG00000027204	14118	Fbn1	fibrillin 1	1.08375	1020	8489	0.000306488	7.49357e-10
5	ENSMUSG00000027318	110751	Adam33	a disintegrin and metallopeptidase domain 33	0.515258	704	4364	0.0154398	7.49357e-10
5	ENSMUSG00000079037	19122	Prnp	prion protein	0.595951	801	4649	0.00361908	7.49357e-10
5	ENSMUSG00000027358	12156	Bmp2	bone morphogenetic protein 2	0.428557	274	764	0.00601413	7.49357e-10
5	ENSMUSG00000074743	21824	Thbd	thrombomodulin	0.914231	630	2055	0.000444754	7.49357e-10
5	ENSMUSG00000027611	19124	Procr	protein C receptor, endothelial	2.25773	888	1027	6.6889e-07	7.49357e-10
5	ENSMUSG00000027639	56045	Samhd1	SAM domain and HD domain, 1	1.16927	764	2429	1.38227e-05	7.49357e-10
5	ENSMUSG00000050373	101113	Snx21	sorting nexin family member 21	0.517866	473	2277	0.00665897	7.49357e-10
5	ENSMUSG00000006800	72043	Sulf2	sulfatase 2	0.457159	636	3273	0.00900812	7.49357e-10
5	ENSMUSG00000017969	19223	Ptgis	prostaglandin I2 (prostacyclin) synthase	0.536402	748	4121	0.00850698	7.49357e-10
5	ENSMUSG00000008999	12162	Bmp7	bone morphogenetic protein 7	0.515054	370	208	4.21899e-05	7.49357e-10
5	ENSMUSG00000027514	58203	Zbp1	Z-DNA binding protein 1	0.404381	315	525	0.00201278	7.49357e-10
5	ENSMUSG00000038400	65112	Pmepa1	prostate transmembrane protein, androgen induced 1	0.458468	561	3325	0.0184646	7.49357e-10
5	ENSMUSG00000017057	16164	Il13ra1	interleukin 13 receptor, alpha 1	0.481171	413	849	0.00112909	7.49357e-10
5	ENSMUSG00000016534	16784	Lamp2	lysosomal-associated membrane protein 2	0.427608	909	7439	0.0264336	7.49357e-10
5	ENSMUSG00000046532	11835	Ar	androgen receptor	1.65772	914	1914	6.6889e-07	7.49357e-10
5	ENSMUSG00000031274	12830	Col4a5	collagen, type IV, alpha 5	0.728954	511	958	0.000107503	7.49357e-10
5	ENSMUSG00000025283	20229	Sat1	spermidine/spermine N1-acetyl transferase 1	0.746615	884	6169	0.00275165	7.49357e-10
5	ENSMUSG00000031298	237175	Adgrg2	adhesion G protein-coupled receptor G2	0.454097	335	360	0.000138948	7.49357e-10
5	ENSMUSG00000031380	14205	Vegfd	vascular endothelial growth factor D	0.928625	634	1723	0.00010657	7.49357e-10
5	ENSMUSG00000037111	73251	Setd7	SET domain containing (lysine methyltransferase) 7	0.393311	511	2663	0.0136095	7.49357e-10
5	ENSMUSG00000044167	56458	Foxo1	forkhead box O1	0.3849	524	3125	0.0297923	7.49357e-10
5	ENSMUSG00000027832	19288	Ptx3	pentraxin related gene	0.675739	490	2428	0.00483884	7.49357e-10
5	ENSMUSG00000027996	20319	Sfrp2	secreted frizzled-related protein 2	1.71026	845	3664	1.85321e-05	7.49357e-10
5	ENSMUSG00000028081	20091	Rps3a1	ribosomal protein S3A1	0.529023	1048	9801	0.0278151	7.49357e-10
5	ENSMUSG00000027947	16194	Il6ra	interleukin 6 receptor, alpha	0.380938	352	1058	0.00499059	7.49357e-10
5	ENSMUSG00000042312	20196	S100a13	S100 calcium binding protein A13	0.676716	908	7494	0.00425907	7.49357e-10
5	ENSMUSG00000074457	67860	S100a16	S100 calcium binding protein A16	0.414555	903	7511	0.0241035	7.49357e-10
5	ENSMUSG00000001025	20200	S100a6	S100 calcium binding protein A6 (calcyclin)	0.649168	1050	9522	0.0024574	7.49357e-10
5	ENSMUSG00000015850	229595	Adamtsl4	ADAMTS-like 4	0.487518	546	2465	0.00459729	7.49357e-10
5	ENSMUSG00000028108	13601	Ecm1	extracellular matrix protein 1	2.00167	987	4045	6.6889e-07	7.49357e-10
5	ENSMUSG00000014599	12977	Csf1	colony stimulating factor 1 (macrophage)	0.748297	781	4660	0.00209465	7.49357e-10
5	ENSMUSG00000058135	14862	Gstm1	glutathione S-transferase, mu 1	0.729548	909	6997	0.00397043	7.49357e-10
5	ENSMUSG00000074264	11722	Amy1	amylase 1, salivary	0.408341	402	1031	0.00373657	7.49357e-10
5	ENSMUSG00000053819	108058	Camk2d	calcium/calmodulin-dependent protein kinase II, delta	0.480413	727	4613	0.011441	7.49357e-10
5	ENSMUSG00000028167	69772	Bdh2	3-hydroxybutyrate dehydrogenase, type 2	0.557891	392	705	0.000506041	7.49357e-10
5	ENSMUSG00000028163	18033	Nfkb1	nuclear factor of kappa light polypeptide gene enhancer in B cells 1, p105	0.859754	739	5256	0.00742207	7.49357e-10
5	ENSMUSG00000028156	13684	Eif4e	eukaryotic translation initiation factor 4E	0.859865	760	6082	0.010744	7.49357e-10
5	ENSMUSG00000028273	56376	Pdlim5	PDZ and LIM domain 5	0.534317	457	1541	0.00278129	7.49357e-10
5	ENSMUSG00000041261	12319	Car8	carbonic anhydrase 8	0.974766	547	500	6.6889e-07	7.49357e-10
5	ENSMUSG00000028416	12017	Bag1	BCL2-associated athanogene 1	0.38418	486	2598	0.0156312	7.49357e-10
5	ENSMUSG00000028341	18124	Nr4a3	nuclear receptor subfamily 4, group A, member 3	0.608704	355	935	0.00109899	7.49357e-10
5	ENSMUSG00000003032	16600	Klf4	Kruppel-like factor 4 (gut)	0.98181	994	8672	0.00123928	7.49357e-10
5	ENSMUSG00000039270	230316	Megf9	multiple EGF-like-domains 9	0.413587	438	1619	0.00582102	7.49357e-10
5	ENSMUSG00000048706	52829	Lurap1l	leucine rich adaptor protein 1-like	0.916024	630	958	6.6889e-07	7.49357e-10
5	ENSMUSG00000066113	77739	Adamtsl1	ADAMTS-like 1	0.687155	706	2927	0.00108949	7.49357e-10
5	ENSMUSG00000028497	66775	Hacd4	3-hydroxyacyl-CoA dehydratase 4	0.383821	319	692	0.00254523	7.49357e-10
5	ENSMUSG00000006386	21687	Tek	endothelial-specific receptor tyrosine kinase	0.714264	641	2173	0.000680225	7.49357e-10
5	ENSMUSG00000028530	16451	Jak1	Janus kinase 1	0.667438	885	6854	0.00314494	7.49357e-10
5	ENSMUSG00000028517	67916	Plpp3	phospholipid phosphatase 3	1.82485	1038	8680	4.12408e-06	7.49357e-10
5	ENSMUSG00000034210	230648	Efcab14	EF-hand calcium binding domain 14	0.44811	557	3086	0.0128255	7.49357e-10
5	ENSMUSG00000007872	15903	Id3	inhibitor of DNA binding 3	0.855632	903	7532	0.00749889	7.49357e-10
5	ENSMUSG00000046447	66259	Camk2n1	calcium/calmodulin-dependent protein kinase II inhibitor 1	0.521698	495	2195	0.00416329	7.49357e-10
5	ENSMUSG00000041120	17965	Nbl1	neuroblastoma, suppression of tumorigenicity 1	0.687797	644	2213	0.000366743	7.49357e-10
5	ENSMUSG00000028583	14726	Pdpn	podoplanin	0.847654	752	3173	0.000430267	7.49357e-10
5	ENSMUSG00000039911	74646	Spsb1	splA/ryanodine receptor domain and SOCS box containing 1	0.391852	390	1466	0.00589534	7.49357e-10
5	ENSMUSG00000028967	74155	Errfi1	ERBB receptor feedback inhibitor 1	2.02929	897	3978	6.6889e-07	7.49357e-10
5	ENSMUSG00000063531	20349	Sema3e	sema domain, immunoglobulin domain (Ig), short basic domain, secreted, (semaphorin) 3E	0.583091	327	51	6.6889e-07	7.49357e-10
5	ENSMUSG00000028780	20348	Sema3c	sema domain, immunoglobulin domain (Ig), short basic domain, secreted, (semaphorin) 3C	1.00171	907	4703	0.000343173	7.49357e-10
5	ENSMUSG00000039899	14190	Fgl2	fibrinogen-like protein 2	0.878151	563	1369	0.000347037	7.49357e-10
5	ENSMUSG00000029135	14284	Fosl2	fos-like antigen 2	0.649746	591	3241	0.00448186	7.49357e-10
5	ENSMUSG00000048450	17701	Msx1	msh homeobox 1	0.512968	392	736	0.000882065	7.49357e-10
5	ENSMUSG00000039252	246316	Lgi2	leucine-rich repeat LGI family, member 2	0.75229	453	932	0.000303986	7.49357e-10
5	ENSMUSG00000029178	16599	Klf3	Kruppel-like factor 3 (basic)	0.544493	688	4167	0.0073609	7.49357e-10
5	ENSMUSG00000029201	22235	Ugdh	UDP-glucose dehydrogenase	1.69138	976	7101	0.000131924	7.49357e-10
5	ENSMUSG00000029207	11787	Apbb2	amyloid beta (A4) precursor protein-binding, family B, member 2	0.38522	658	4339	0.030046	7.49357e-10
5	ENSMUSG00000029223	22223	Uchl1	ubiquitin carboxy-terminal hydrolase L1	0.691858	415	635	0.000152853	7.49357e-10
5	ENSMUSG00000037736	77569	Limch1	LIM and calponin homology domains 1	0.590362	514	1608	0.00189623	7.49357e-10
5	ENSMUSG00000029272	20860	Sult1e1	sulfotransferase family 1E, member 1	1.13246	267	172	0.000385015	7.49357e-10
5	ENSMUSG00000060961	54403	Slc4a4	solute carrier family 4 (anion exchanger), member 4	0.63026	623	2627	0.00182465	7.49357e-10
5	ENSMUSG00000023078	55985	Cxcl13	chemokine (C-X-C motif) ligand 13	0.652276	177	469	0.0172435	7.49357e-10
5	ENSMUSG00000029484	11745	Anxa3	annexin A3	2.74923	1011	2988	6.6889e-07	7.49357e-10
5	ENSMUSG00000029338	71914	Antxr2	anthrax toxin receptor 2	0.682682	710	3343	0.00102428	7.49357e-10
5	ENSMUSG00000029334	19092	Prkg2	protein kinase, cGMP-dependent, type II	0.812825	415	124	6.6889e-07	7.49357e-10
5	ENSMUSG00000029322	231507	Plac8	placenta-specific 8	1.96594	885	2604	6.6889e-07	7.49357e-10
5	ENSMUSG00000029287	21814	Tgfbr3	transforming growth factor, beta receptor III	0.928716	839	4845	0.000435758	7.49357e-10
5	ENSMUSG00000041548	80888	Hspb8	heat shock protein 8	1.10289	721	1770	9.07829e-06	7.49357e-10
5	ENSMUSG00000029455	11669	Aldh2	aldehyde dehydrogenase 2, mitochondrial	0.445157	876	7042	0.0239204	7.49357e-10
5	ENSMUSG00000049550	56430	Clip1	CAP-GLY domain containing linker protein 1	0.408872	711	4877	0.0284721	7.49357e-10
5	ENSMUSG00000044017	243277	Adgrd1	adhesion G protein-coupled receptor D1	1.45817	875	2527	6.6889e-07	7.49357e-10
5	ENSMUSG00000029659	70717	Medag	mesenteric estrogen dependent adipogenesis	0.777487	824	4863	0.000931033	7.49357e-10
5	ENSMUSG00000042460	94192	C1galt1	core 1 synthase, glycoprotein-N-acetylgalactosamine 3-beta-galactosyltransferase, 1	0.533678	456	1054	0.000367071	7.49357e-10
5	ENSMUSG00000010797	22413	Wnt2	wingless-type MMTV integration site family, member 2	0.799263	548	966	0.000146615	7.49357e-10
5	ENSMUSG00000029762	14187	Akr1b8	aldo-keto reductase family 1, member B8	0.390562	301	1179	0.0110337	7.49357e-10
5	ENSMUSG00000042599	338523	Kdm7a	lysine (K)-specific demethylase 7A	0.5937	552	2793	0.00509554	7.49357e-10
5	ENSMUSG00000029860	22793	Zyx	zyxin	0.618733	801	5031	0.00471402	7.49357e-10
5	ENSMUSG00000053007	231991	Creb5	cAMP responsive element binding protein 5	1.28421	949	5083	6.89357e-05	7.49357e-10
5	ENSMUSG00000003477	21743	Inmt	indolethylamine N-methyltransferase	0.62666	310	784	0.00225909	7.49357e-10
5	ENSMUSG00000107176	100042008	Gm9794	predicted pseudogene 9794	0.464825	822	6781	0.041863	7.49357e-10
5	ENSMUSG00000000628	15277	Hk2	hexokinase 2	1.00387	780	4972	0.00392634	7.49357e-10
5	ENSMUSG00000034312	232227	Iqsec1	IQ motif and Sec7 domain 1	0.459377	480	2101	0.00677535	7.49357e-10
5	ENSMUSG00000034083	232236	Ccdc174	coiled-coil domain containing 174	0.416608	492	2693	0.015172	7.49357e-10
5	ENSMUSG00000030067	108655	Foxp1	forkhead box P1	0.514329	690	4086	0.0104864	7.49357e-10
5	ENSMUSG00000030107	24110	Usp18	ubiquitin specific peptidase 18	0.539162	359	496	0.000282308	7.49357e-10
5	ENSMUSG00000030116	50530	Mfap5	microfibrillar associated protein 5	1.1096	1040	7845	0.000567559	7.49357e-10
5	ENSMUSG00000055172	50909	C1ra	complement component 1, r subcomponent A	0.461984	862	6222	0.0222775	7.49357e-10
5	ENSMUSG00000038521	50908	C1s1	complement component 1, s subcomponent 1	0.501016	997	8197	0.0165566	7.49357e-10
5	ENSMUSG00000041571	20364	Selenow	selenoprotein W	0.437263	943	8603	0.0329466	7.49357e-10
5	ENSMUSG00000002602	26362	Axl	AXL receptor tyrosine kinase	1.08166	958	6645	0.00020888	7.49357e-10
5	ENSMUSG00000040466	233016	Blvrb	biliverdin reductase B (flavin reductase (NADPH))	0.404777	724	5499	0.0344147	7.49357e-10
5	ENSMUSG00000046056	282619	Sbsn	suprabasin	2.09799	618	577	6.6889e-07	7.49357e-10
5	ENSMUSG00000060962	73712	Dmkn	dermokine	1.23189	266	53	8.54586e-06	7.49357e-10
5	ENSMUSG00000074199	64661	Krtdap	keratinocyte differentiation associated protein	0.632399	209	701	0.0165536	7.49357e-10
5	ENSMUSG00000036560	243914	Lgi4	leucine-rich repeat LGI family, member 4	0.457207	357	1070	0.00345215	7.49357e-10
5	ENSMUSG00000046721	100040970	Rpl14-ps1	ribosomal protein L14, pseudogene 1	0.415457	685	5125	0.0266864	7.49357e-10
5	ENSMUSG00000040212	13732	Emp3	epithelial membrane protein 3	0.461301	890	7105	0.0234471	7.49357e-10
5	ENSMUSG00000052040	50794	Klf13	Kruppel-like factor 13	0.382179	581	3651	0.0275407	7.49357e-10
5	ENSMUSG00000030513	18553	Pcsk6	proprotein convertase subtilisin/kexin type 6	1.396	831	2265	6.6889e-07	7.49357e-10
5	ENSMUSG00000015134	56847	Aldh1a3	aldehyde dehydrogenase family 1, subfamily A3	1.01563	574	694	6.24005e-06	7.49357e-10
5	ENSMUSG00000025790	108116	Slco3a1	solute carrier organic anion transporter family, member 3a1	1.16171	753	1581	6.6889e-07	7.49357e-10
5	ENSMUSG00000066406	75547	Akap13	A kinase (PRKA) anchor protein 13	0.38525	786	6404	0.0393753	7.49357e-10
5	ENSMUSG00000025584	18584	Pde8a	phosphodiesterase 8A	0.775125	601	1467	8.63356e-05	7.49357e-10
5	ENSMUSG00000030559	72433	Rab38	RAB38, member RAS oncogene family	0.599059	435	1043	0.000346303	7.49357e-10
5	ENSMUSG00000039405	76453	Prss23	protease, serine 23	1.95965	951	2733	6.6889e-07	7.49357e-10
5	ENSMUSG00000030616	83671	Sytl2	synaptotagmin-like 2	0.528834	373	395	7.83719e-05	7.49357e-10
5	ENSMUSG00000057596	209387	Trim30d	tripartite motif-containing 30D	0.397118	297	605	0.00154597	7.49357e-10
5	ENSMUSG00000030790	11535	Adm	adrenomedullin	0.618231	438	2094	0.0112623	7.49357e-10
5	ENSMUSG00000030917	233806	Tmem159	transmembrane protein 159	0.399541	544	2841	0.0181424	7.49357e-10
5	ENSMUSG00000030717	56312	Nupr1	nuclear protein transcription regulator 1	0.544509	899	7062	0.0119079	7.49357e-10
5	ENSMUSG00000025492	66141	Ifitm3	interferon induced transmembrane protein 3	0.440279	1023	9428	0.0385524	7.49357e-10
5	ENSMUSG00000025498	54123	Irf7	interferon regulatory factor 7	0.640719	418	972	0.00047954	7.49357e-10
5	ENSMUSG00000018819	16985	Lsp1	lymphocyte specific 1	0.717214	754	4028	0.00187693	7.49357e-10
5	ENSMUSG00000015305	70097	Sash1	SAM and SH3 domain containing 1	0.412421	787	5982	0.0232086	7.49357e-10
5	ENSMUSG00000019832	67844	Rab32	RAB32, member RAS oncogene family	0.503965	390	865	0.000894586	7.49357e-10
5	ENSMUSG00000019806	66253	Aig1	androgen-induced 1	0.710159	534	1664	0.000697801	7.49357e-10
5	ENSMUSG00000020009	15979	Ifngr1	interferon gamma receptor 1	0.42551	656	3604	0.0114121	7.49357e-10
5	ENSMUSG00000019899	16773	Lama2	laminin, alpha 2	0.642876	844	5492	0.00380417	7.49357e-10
5	ENSMUSG00000069662	17118	Marcks	myristoylated alanine rich protein kinase C substrate	0.777374	988	8697	0.00575135	7.49357e-10
5	ENSMUSG00000019843	14360	Fyn	Fyn proto-oncogene	0.767457	771	4499	0.00141743	7.49357e-10
5	ENSMUSG00000019818	53599	Cd164	CD164 antigen	0.660378	792	5175	0.00285518	7.49357e-10
5	ENSMUSG00000003746	17155	Man1a	mannosidase 1, alpha	0.978344	912	5770	0.000474892	7.49357e-10
5	ENSMUSG00000037762	66859	Slc16a9	solute carrier family 16 (monocarboxylic acid transporters), member 9	0.867869	494	215	6.6889e-07	7.49357e-10
5	ENSMUSG00000020262	110532	Adarb1	adenosine deaminase, RNA-specific, B1	0.44199	323	614	0.000959632	7.49357e-10
5	ENSMUSG00000020044	21859	Timp3	tissue inhibitor of metalloproteinase 3	1.22697	993	5875	0.000120717	7.49357e-10
5	ENSMUSG00000019929	13179	Dcn	decorin	0.707836	1075	9639	0.00373547	7.49357e-10
5	ENSMUSG00000052681	215449	Rap1b	RAS related protein 1b	0.433934	730	5245	0.022083	7.49357e-10
5	ENSMUSG00000020227	73914	Irak3	interleukin-1 receptor-associated kinase 3	0.602425	487	1428	0.000551661	7.49357e-10
5	ENSMUSG00000040249	16971	Lrp1	low density lipoprotein receptor-related protein 1	0.474106	951	7762	0.00284616	7.49357e-10
5	ENSMUSG00000031447	16783	Lamp1	lysosomal-associated membrane protein 1	0.464981	808	5827	0.00541789	7.49357e-10
5	ENSMUSG00000031538	18791	Plat	plasminogen activator, tissue	1.15216	917	4793	0.000171571	7.49357e-10
5	ENSMUSG00000031565	14182	Fgfr1	fibroblast growth factor receptor 1	0.816486	907	6943	0.00268318	7.49357e-10
5	ENSMUSG00000054823	234135	Nsd3	nuclear receptor binding SET domain protein 3	0.957053	688	3761	0.000735839	7.49357e-10
5	ENSMUSG00000046718	69550	Bst2	bone marrow stromal cell antigen 2	0.485561	710	3737	0.00839656	7.49357e-10
5	ENSMUSG00000031740	17390	Mmp2	matrix metallopeptidase 2	0.971431	1003	7894	0.000370712	7.49357e-10
5	ENSMUSG00000031762	17750	Mt2	metallothionein 2	0.888748	886	6579	0.0100997	7.49357e-10
5	ENSMUSG00000031765	17748	Mt1	metallothionein 1	0.637625	955	7729	0.00786541	7.49357e-10
5	ENSMUSG00000031906	58994	Smpd3	sphingomyelin phosphodiesterase 3, neutral	3.18371	908	647	6.6889e-07	7.49357e-10
5	ENSMUSG00000031749	20444	St3gal2	ST3 beta-galactoside alpha-2,3-sialyltransferase 2	0.466738	614	3508	0.0110553	7.49357e-10
5	ENSMUSG00000055435	17132	Maf	avian musculoaponeurotic fibrosarcoma oncogene homolog	0.735882	755	4069	0.00214937	7.49357e-10
5	ENSMUSG00000052557	209239	Gan	giant axonal neuropathy	0.577412	426	1619	0.00246362	7.49357e-10
5	ENSMUSG00000006519	13057	Cyba	cytochrome b-245, alpha polypeptide	0.547037	840	6151	0.0113333	7.49357e-10
5	ENSMUSG00000000739	57429	Sult5a1	sulfotransferase family 5A, member 1	0.541368	529	2647	0.0137782	7.49357e-10
5	ENSMUSG00000019278	13479	Dpep1	dipeptidase 1 (renal)	1.24231	996	5829	0.000117737	7.49357e-10
5	ENSMUSG00000039960	69581	Rhou	ras homolog family member U	0.548738	523	2138	0.00246618	7.49357e-10
5	ENSMUSG00000023243	16529	Kcnk5	potassium channel, subfamily K, member 5	0.397216	273	222	0.000138851	7.49357e-10
5	ENSMUSG00000021822	18792	Plau	plasminogen activator, urokinase	0.418571	281	304	0.000630732	7.49357e-10
5	ENSMUSG00000094800	100039175	Gm9780	predicted gene 9780	0.476782	514	2489	0.00639388	7.49357e-10
5	ENSMUSG00000072674	100039246	Plac9b	placenta specific 9b	0.585735	570	2520	0.00251953	7.49357e-10
5	ENSMUSG00000042485	66175	Mustn1	musculoskeletal, embryonic nuclear protein 1	0.982404	649	1136	2.39348e-05	7.49357e-10
5	ENSMUSG00000021794	14661	Glud1	glutamate dehydrogenase 1	0.415879	630	3853	0.0141378	7.49357e-10
5	ENSMUSG00000037722	54342	Gnpnat1	glucosamine-phosphate N-acetyltransferase 1	0.574096	498	1963	0.00226094	7.49357e-10
5	ENSMUSG00000050335	16854	Lgals3	lectin, galactose binding, soluble 3	0.397888	360	1094	0.00573426	7.49357e-10
5	ENSMUSG00000021871	18950	Pnp	purine-nucleoside phosphorylase	0.508688	765	5274	0.00971825	7.49357e-10
5	ENSMUSG00000021876	58809	Rnase4	ribonuclease, RNase A family 4	1.25818	1017	7959	0.000124101	7.49357e-10
5	ENSMUSG00000072115	11727	Ang	angiogenin, ribonuclease, RNase A family, 5	0.540212	468	1634	0.00241116	7.49357e-10
5	ENSMUSG00000021939	13030	Ctsb	cathepsin B	0.435146	975	8562	0.0215014	7.49357e-10
5	ENSMUSG00000022032	71145	Scara5	scavenger receptor class A, member 5	2.14586	963	1663	6.6889e-07	7.49357e-10
5	ENSMUSG00000034463	219151	Scara3	scavenger receptor class A, member 3	0.982646	860	4292	0.000282615	7.49357e-10
5	ENSMUSG00000022043	66854	Trim35	tripartite motif-containing 35	0.381189	566	3743	0.0351467	7.49357e-10
5	ENSMUSG00000022044	56471	Stmn4	stathmin-like 4	0.935104	502	349	6.6889e-07	7.49357e-10
5	ENSMUSG00000022053	13592	Ebf2	early B cell factor 2	0.812665	853	5799	0.00175541	7.49357e-10
5	ENSMUSG00000034205	94352	Loxl2	lysyl oxidase-like 2	0.459833	909	7311	0.0127847	7.49357e-10
5	ENSMUSG00000022098	12153	Bmp1	bone morphogenetic protein 1	0.816723	795	4357	0.000659834	7.49357e-10
5	ENSMUSG00000022132	58187	Cldn10	claudin 10	0.764278	430	652	0.000111314	7.49357e-10
5	ENSMUSG00000070323	234911	Mmp27	matrix metallopeptidase 27	0.403025	249	229	0.000456356	7.49357e-10
5	ENSMUSG00000062257	330908	Opcml	opioid binding protein/cell adhesion molecule-like	0.973132	703	1829	8.97325e-05	7.49357e-10
5	ENSMUSG00000038119	57810	Cdon	cell adhesion molecule-related/down-regulated by oncogenes	0.463183	556	3070	0.010604	7.49357e-10
5	ENSMUSG00000032118	235180	Fez1	fasciculation and elongation protein zeta 1 (zygin I)	0.648205	525	1492	0.000410134	7.49357e-10
5	ENSMUSG00000032011	21838	Thy1	thymus cell antigen 1, theta	0.463541	684	4155	0.000629352	7.49357e-10
5	ENSMUSG00000032010	53376	Usp2	ubiquitin specific peptidase 2	0.556682	469	1757	0.00244191	7.49357e-10
5	ENSMUSG00000066687	235320	Zbtb16	zinc finger and BTB domain containing 16	0.677561	533	1556	0.000519962	7.49357e-10
5	ENSMUSG00000039217	16173	Il18	interleukin 18	1.07993	639	400	6.6889e-07	7.49357e-10
5	ENSMUSG00000053199	244867	Arhgap20	Rho GTPase activating protein 20	0.672639	662	3291	0.00271188	7.49357e-10
5	ENSMUSG00000034487	68304	Kdelc2	KDEL (Lys-Asp-Glu-Leu) containing 2	0.615123	625	2976	0.00180636	7.49357e-10
5	ENSMUSG00000051243	320563	Islr2	immunoglobulin superfamily containing leucine-rich repeat 2	0.697119	481	629	2.36533e-05	7.49357e-10
5	ENSMUSG00000032334	16949	Loxl1	lysyl oxidase-like 1	0.552682	975	8270	0.0145521	7.49357e-10
5	ENSMUSG00000032336	20320	Nptn	neuroplastin	0.705116	720	3557	0.000966435	7.49357e-10
5	ENSMUSG00000032340	18007	Neo1	neogenin	0.382633	441	2211	0.0227003	7.49357e-10
5	ENSMUSG00000032243	319480	Itga11	integrin alpha 11	0.492923	384	1378	0.00636892	7.49357e-10
5	ENSMUSG00000036943	235442	Rab8b	RAB8B, member RAS oncogene family	0.420283	432	1827	0.00783937	7.49357e-10
5	ENSMUSG00000032238	19883	Rora	RAR-related orphan receptor alpha	0.499987	689	4187	0.00745355	7.49357e-10
5	ENSMUSG00000065037	19817	Rn7sk	RNA, 7SK, nuclear	0.748875	239	757	0.00929959	7.49357e-10
5	ENSMUSG00000032420	23959	Nt5e	5' nucleotidase, ecto	0.508786	292	183	9.31741e-05	7.49357e-10
5	ENSMUSG00000015354	76477	Pcolce2	procollagen C-endopeptidase enhancer 2	2.59995	1019	3822	6.6889e-07	7.49357e-10
5	ENSMUSG00000032412	11933	Atp1b3	ATPase, Na+/K+ transporting, beta 3 polypeptide	0.512383	669	3508	0.00588762	7.49357e-10
5	ENSMUSG00000057969	20347	Sema3b	sema domain, immunoglobulin domain (Ig), short basic domain, secreted, (semaphorin) 3B	0.58429	556	1755	0.0015335	7.49357e-10
5	ENSMUSG00000063856	14775	Gpx1	glutathione peroxidase 1	0.430433	755	5990	0.0402631	7.49357e-10
5	ENSMUSG00000052911	16779	Lamb2	laminin, beta 2	0.97541	821	3839	0.000200656	7.49357e-10
5	ENSMUSG00000050621	100043813	Rps27rt	ribosomal protein S27, retrogene	0.663422	886	7772	0.0130189	7.49357e-10
5	ENSMUSG00000032440	21813	Tgfbr2	transforming growth factor, beta receptor II	1.24887	916	5327	5.08722e-05	7.49357e-10
5	ENSMUSG00000044534	59289	Ackr2	atypical chemokine receptor 2	0.471692	322	243	0.000119761	7.49357e-10
5	ENSMUSG00000025784	21922	Clec3b	C-type lectin domain family 3, member b	1.19577	1066	9072	0.000484975	7.49357e-10
5	ENSMUSG00000054871	72309	Tmem158	transmembrane protein 158	0.578638	444	1128	0.000653242	7.49357e-10
5	ENSMUSG00000020473	11568	Aebp1	AE binding protein 1	1.42474	1023	7901	6.12447e-05	7.49357e-10
5	ENSMUSG00000020122	13649	Egfr	epidermal growth factor receptor	1.28923	906	4200	4.94419e-05	7.49357e-10
5	ENSMUSG00000020467	216616	Efemp1	epidermal growth factor-containing fibulin-like extracellular matrix protein 1	2.06191	989	2941	6.6889e-07	7.49357e-10
5	ENSMUSG00000056427	20564	Slit3	slit homolog 3 (Drosophila)	0.516956	599	2828	0.00516275	7.49357e-10
5	ENSMUSG00000050541	11548	Adra1b	adrenergic receptor, alpha 1b	0.38314	268	28	1.33778e-06	7.49357e-10
5	ENSMUSG00000020363	14584	Gfpt2	glutamine fructose-6-phosphate transaminase 2	1.65538	903	3911	6.6889e-07	7.49357e-10
5	ENSMUSG00000020366	26420	Mapk9	mitogen-activated protein kinase 9	0.393385	417	1675	0.00653446	7.49357e-10
5	ENSMUSG00000036545	216725	Adamts2	a disintegrin-like and metallopeptidase (reprolysin type) with thrombospondin type 1 motif, 2	0.601415	885	6358	0.00656178	7.49357e-10
5	ENSMUSG00000018339	14778	Gpx3	glutathione peroxidase 3	1.57654	930	3245	9.39031e-06	7.49357e-10
5	ENSMUSG00000018585	11927	Atox1	antioxidant 1 copper chaperone	0.625687	899	7979	0.0121835	7.49357e-10
5	ENSMUSG00000033066	14457	Gas7	growth arrest specific 7	1.22057	737	2544	6.01382e-05	7.49357e-10
5	ENSMUSG00000020902	18208	Ntn1	netrin 1	0.396493	504	2628	0.0149843	7.49357e-10
5	ENSMUSG00000035385	20296	Ccl2	chemokine (C-C motif) ligand 2	1.1685	520	2886	0.0080002	7.49357e-10
5	ENSMUSG00000035373	20306	Ccl7	chemokine (C-C motif) ligand 7	1.04464	589	2476	0.00187001	7.49357e-10
5	ENSMUSG00000083992	100504632	Gm11478	60S ribosomal protein L13a-like	0.553603	774	6259	0.0312184	7.49357e-10
5	ENSMUSG00000069763	67888	Tmem100	transmembrane protein 100	1.13094	824	3609	0.000323227	7.49357e-10
5	ENSMUSG00000017493	16010	Igfbp4	insulin-like growth factor binding protein 4	0.969093	994	7724	0.000237027	7.49357e-10
5	ENSMUSG00000034936	80981	Arl4d	ADP-ribosylation factor-like 4D	0.499339	354	341	0.00010493	7.49357e-10
5	ENSMUSG00000019590	13056	Cyb561	cytochrome b-561	0.514208	342	443	0.000235394	7.49357e-10
5	ENSMUSG00000020681	11421	Ace	angiotensin I converting enzyme (peptidyl-dipeptidase A) 1	2.13492	963	1731	6.6889e-07	7.49357e-10
5	ENSMUSG00000018363	66313	Smurf2	SMAD specific E3 ubiquitin protein ligase 2	0.381304	427	2204	0.019287	7.49357e-10
5	ENSMUSG00000020823	74136	Sec14l1	SEC14-like lipid binding 1	0.414139	553	2921	0.0128026	7.49357e-10
5	ENSMUSG00000017466	21858	Timp2	tissue inhibitor of metalloproteinase 2	1.98003	1032	7791	6.6889e-07	7.49357e-10
5	ENSMUSG00000033857	217364	Engase	endo-beta-N-acetylglucosaminidase	0.441967	380	1585	0.00838713	7.49357e-10
5	ENSMUSG00000039208	210029	Metrnl	meteorin, glial cell differentiation regulator-like	0.763836	576	1463	0.000138556	7.49357e-10
5	ENSMUSG00000021214	105349	Akr1c18	aldo-keto reductase family 1, member C18	0.72193	442	566	0.000769818	7.49357e-10
5	ENSMUSG00000005397	18073	Nid1	nidogen 1	0.868429	1031	9145	0.0019212	7.49357e-10
5	ENSMUSG00000021319	20379	Sfrp4	secreted frizzled-related protein 4	0.873925	694	2372	0.00164763	7.49357e-10
5	ENSMUSG00000060147	20719	Serpinb6a	serine (or cysteine) peptidase inhibitor, clade B, member 6a	1.00216	993	7654	0.000504624	7.49357e-10
5	ENSMUSG00000021367	13614	Edn1	endothelin 1	1.9486	605	304	6.6889e-07	7.49357e-10
5	ENSMUSG00000048368	27047	Omd	osteomodulin	0.437848	288	334	0.000347028	7.49357e-10
5	ENSMUSG00000021390	18295	Ogn	osteoglycin	1.59734	1029	6911	5.59757e-05	7.49357e-10
5	ENSMUSG00000047547	74325	Cltb	clathrin, light polypeptide (Lcb)	0.437105	703	4800	0.0165046	7.49357e-10
5	ENSMUSG00000034675	56320	Dbn1	drebrin 1	0.533075	686	4049	0.00826567	7.49357e-10
5	ENSMUSG00000021477	13039	Ctsl	cathepsin L	0.495141	1027	9144	0.0238863	7.49357e-10
5	ENSMUSG00000021594	78925	Srd5a1	steroid 5 alpha-reductase 1	0.447548	281	238	6.79543e-05	7.49357e-10
5	ENSMUSG00000021693	16563	Kif2a	kinesin family member 2A	0.659023	561	2067	0.000642977	7.49357e-10
5	ENSMUSG00000020580	19878	Rock2	Rho-associated coiled-coil containing protein kinase 2	0.59553	839	6224	0.00925575	7.49357e-10
5	ENSMUSG00000035799	22160	Twist1	twist basic helix-loop-helix transcription factor 1	0.435345	560	3135	0.0136321	7.49357e-10
5	ENSMUSG00000047446	11861	Arl4a	ADP-ribosylation factor-like 4A	0.84729	701	3132	0.000408847	7.49357e-10
5	ENSMUSG00000071342	380755	Lsmem1	leucine-rich single-pass membrane protein 1	0.384526	453	2749	0.0360399	7.49357e-10
5	ENSMUSG00000021047	664883	Nova1	neuro-oncological ventral antigen 1	0.810157	663	2137	0.000214454	7.49357e-10
5	ENSMUSG00000021068	18080	Nin	ninein	0.391829	407	1828	0.0114977	7.49357e-10
5	ENSMUSG00000021069	110095	Pygl	liver glycogen phosphorylase	0.489006	409	1103	0.00132621	7.49357e-10
5	ENSMUSG00000044548	59036	Dact1	dishevelled-binding antagonist of beta-catenin 1	0.723422	598	2345	0.00102714	7.49357e-10
5	ENSMUSG00000045690	72338	Wdr89	WD repeat domain 89	0.461252	805	6775	0.0381494	7.49357e-10
5	ENSMUSG00000021127	12192	Zfp36l1	zinc finger protein 36, C3H type-like 1	0.508622	940	8466	0.0307403	7.49357e-10
5	ENSMUSG00000021130	108760	Galnt16	UDP-N-acetyl-alpha-D-galactosamine:polypeptide N-acetylgalactosaminyltransferase 16	0.405126	665	3937	0.0176089	7.49357e-10
5	ENSMUSG00000047414	399558	Flrt2	fibronectin leucine rich transmembrane protein 2	0.832015	630	2288	0.00041482	7.49357e-10
5	ENSMUSG00000021190	19141	Lgmn	legumain	0.444341	465	2060	0.00890506	7.49357e-10
5	ENSMUSG00000079017	76933	Ifi27l2a	interferon, alpha-inducible protein 27 like 2A	2.35856	989	2942	6.6889e-07	7.49357e-10
5	ENSMUSG00000066361	16625	Serpina3c	serine (or cysteine) peptidase inhibitor, clade A, member 3C	0.521415	395	1119	0.00246242	7.49357e-10
5	ENSMUSG00000001270	12709	Ckb	creatine kinase, brain	0.682542	756	4743	0.00407297	7.49357e-10
5	ENSMUSG00000064373	20363	Selenop	selenoprotein P	0.442727	956	8308	0.0229205	7.49357e-10
5	ENSMUSG00000079105	109828	C7	complement component 7	0.587357	287	207	0.00061902	7.49357e-10
5	ENSMUSG00000039007	54381	Cpq	carboxypeptidase Q	0.770305	819	4606	0.00195197	7.49357e-10
5	ENSMUSG00000022330	107587	Osr2	odd-skipped related 2	0.911362	729	3399	0.00106517	7.49357e-10
5	ENSMUSG00000061731	14042	Ext1	exostoses (multiple) 1	0.382117	630	4409	0.0248438	7.49357e-10
5	ENSMUSG00000022371	12818	Col14a1	collagen, type XIV, alpha 1	0.413345	979	7028	0.0104836	7.49357e-10
5	ENSMUSG00000022367	15117	Has2	hyaluronan synthase 2	0.43253	370	1617	0.0178599	7.49357e-10
5	ENSMUSG00000032501	211770	Trib1	tribbles pseudokinase 1	0.395508	512	3212	0.0231831	7.49357e-10
5	ENSMUSG00000022346	17869	Myc	myelocytomatosis oncogene	0.393114	442	2116	0.00947369	7.49357e-10
5	ENSMUSG00000013846	20442	St3gal1	ST3 beta-galactoside alpha-2,3-sialyltransferase 1	0.659333	573	1703	0.000343113	7.49357e-10
5	ENSMUSG00000075602	110454	Ly6a	lymphocyte antigen 6 complex, locus A	1.38725	1063	8337	0.000113588	7.49357e-10
5	ENSMUSG00000079018	17067	Ly6c1	lymphocyte antigen 6 complex, locus C1	1.6671	1036	5982	1.69459e-05	7.49357e-10
5	ENSMUSG00000052560	66871	Cpne8	copine VIII	0.538624	428	703	0.000306679	7.49357e-10
5	ENSMUSG00000022475	56233	Hdac7	histone deacetylase 7	0.549762	669	3933	0.00732967	7.49357e-10
5	ENSMUSG00000023034	15370	Nr4a1	nuclear receptor subfamily 4, group A, member 1	0.539444	714	5503	0.0399268	7.49357e-10
5	ENSMUSG00000023046	16012	Igfbp6	insulin-like growth factor binding protein 6	2.85143	1059	4837	6.6889e-07	7.49357e-10
5	ENSMUSG00000001281	16421	Itgb7	integrin beta 7	0.426499	178	88	0.000940973	7.49357e-10
5	ENSMUSG00000000552	29813	Zfp385a	zinc finger protein 385A	0.632442	669	3354	0.00155984	7.49357e-10
5	ENSMUSG00000039646	246154	Vasn	vasorin	1.07301	793	3594	0.000117946	7.49357e-10
5	ENSMUSG00000008393	52502	Carhsp1	calcium regulated heat stable protein 1	0.668659	734	4085	0.00263826	7.49357e-10
5	ENSMUSG00000022769	64136	Sdf2l1	stromal cell-derived factor 2-like 1	0.47347	407	1385	0.00319156	7.49357e-10
5	ENSMUSG00000022514	16180	Il1rap	interleukin 1 receptor accessory protein	0.391339	284	415	0.000882135	7.49357e-10
5	ENSMUSG00000022548	11815	Apod	apolipoprotein D	1.12998	859	4074	0.000329046	7.49357e-10
5	ENSMUSG00000075254	77446	Heg1	heart development protein with EGF-like domains 1	0.913804	905	5552	0.000572119	7.49357e-10
5	ENSMUSG00000002847	85031	Pla1a	phospholipase A1 member A	2.23991	850	407	6.6889e-07	7.49357e-10
5	ENSMUSG00000022708	56490	Zbtb20	zinc finger and BTB domain containing 20	0.897978	1025	9089	0.00134659	7.49357e-10
5	ENSMUSG00000022665	67896	Ccdc80	coiled-coil domain containing 80	0.709833	1035	9053	0.0182426	7.49357e-10
5	ENSMUSG00000055447	16423	Cd47	CD47 antigen (Rh-related antigen, integrin-associated signal transducer)	0.685698	939	7605	0.00312307	7.49357e-10
5	ENSMUSG00000035258	320712	Abi3bp	ABI gene family, member 3 (NESH) binding protein	0.469242	908	6977	0.00959001	7.49357e-10
5	ENSMUSG00000035107	73379	Dcbld2	discoidin, CUB and LCCL domain containing 2	0.559145	510	2169	0.00319078	7.49357e-10
5	ENSMUSG00000091243	73569	Vgll3	vestigial like family member 3	0.587365	389	291	1.99943e-05	7.49357e-10
5	ENSMUSG00000022894	23794	Adamts5	a disintegrin-like and metallopeptidase (reprolysin type) with thrombospondin type 1 motif, 5 (aggrecanase-2)	1.70722	1001	5569	6.6889e-07	7.49357e-10
5	ENSMUSG00000071984	68655	Fndc1	fibronectin type III domain containing 1	0.940484	965	7060	0.000838521	7.49357e-10
5	ENSMUSG00000023827	68262	Agpat4	1-acylglycerol-3-phosphate O-acyltransferase 4 (lysophosphatidic acid acyltransferase, delta)	0.458527	557	3312	0.0175387	7.49357e-10
5	ENSMUSG00000048826	240025	Dact2	dishevelled-binding antagonist of beta-catenin 2	0.405494	227	138	0.000264954	7.49357e-10
5	ENSMUSG00000003665	15116	Has1	hyaluronan synthase 1	0.935515	538	2601	0.00406614	7.49357e-10
5	ENSMUSG00000024208	67267	Uqcc2	ubiquinol-cytochrome c reductase complex assembly factor 2	1.01458	849	5575	0.000365884	7.49357e-10
5	ENSMUSG00000024222	14229	Fkbp5	FK506 binding protein 5	0.392346	329	619	0.0012607	7.49357e-10
5	ENSMUSG00000023067	12575	Cdkn1a	cyclin-dependent kinase inhibitor 1A (P21)	0.690008	606	3582	0.00702903	7.49357e-10
5	ENSMUSG00000024011	74116	Pi16	peptidase inhibitor 16	4.01003	1022	1316	6.6889e-07	7.49357e-10
5	ENSMUSG00000024308	21356	Tapbp	TAP binding protein	0.573054	856	5937	0.00891519	7.49357e-10
5	ENSMUSG00000061232	14972	H2-K1	histocompatibility 2, K1, K region	0.695772	990	6911	0.00229422	7.49357e-10
5	ENSMUSG00000073418	12268	C4b	complement component 4B (Chido blood group)	0.451513	484	2270	0.0137585	7.49357e-10
5	ENSMUSG00000090231	14962	Cfb	complement factor B	0.432501	313	510	0.00166342	7.49357e-10
5	ENSMUSG00000073411	14964	H2-D1	histocompatibility 2, D region locus 1	0.690437	1021	7963	0.0019663	7.49357e-10
5	ENSMUSG00000062591	22153	Tubb4a	tubulin, beta 4A class IVA	0.456698	340	408	0.000243376	7.49357e-10
5	ENSMUSG00000024164	12266	C3	complement component 3	3.04221	1033	1860	6.6889e-07	7.49357e-10
5	ENSMUSG00000048915	13640	Efna5	ephrin A5	0.413307	349	766	0.0014117	7.49357e-10
5	ENSMUSG00000024098	65960	Twsg1	twisted gastrulation BMP signaling modulator 1	0.782811	712	3087	0.000382924	7.49357e-10
5	ENSMUSG00000024053	246707	Emilin2	elastin microfibril interfacer 2	1.53689	949	4175	6.6889e-07	7.49357e-10
5	ENSMUSG00000024059	78785	Clip4	CAP-GLY domain containing linker protein family, member 4	0.406111	329	535	0.000736311	7.49357e-10
5	ENSMUSG00000024066	22436	Xdh	xanthine dehydrogenase	0.680017	621	1788	0.000377352	7.49357e-10
5	ENSMUSG00000001870	268977	Ltbp1	latent transforming growth factor beta binding protein 1	0.552507	738	4341	0.0037861	7.49357e-10
5	ENSMUSG00000024084	70536	Qpct	glutaminyl-peptide cyclotransferase (glutaminyl cyclase)	0.529723	838	6039	0.0247814	7.49357e-10
5	ENSMUSG00000024143	104215	Rhoq	ras homolog family member Q	0.429016	470	2227	0.00943963	7.49357e-10
5	ENSMUSG00000069045	26900	Ddx3y	DEAD (Asp-Glu-Ala-Asp) box polypeptide 3, Y-linked	0.455246	570	3078	0.0208148	7.49357e-10
5	ENSMUSG00000024395	225341	Lims2	LIM and senescent cell antigen like domains 2	0.422968	520	1668	0.0050397	7.49357e-10
5	ENSMUSG00000024610	16149	Cd74	CD74 antigen (invariant polypeptide of major histocompatibility complex, class II antigen-associated)	0.573838	551	1029	0.0014128	7.49357e-10
5	ENSMUSG00000046982	110796	Tshz1	teashirt zinc finger family member 1	0.404466	483	2391	0.0111075	7.49357e-10
5	ENSMUSG00000056481	70445	Cd248	CD248 antigen, endosialin	1.3054	990	7064	7.89639e-05	7.49357e-10
5	ENSMUSG00000024914	66556	Drap1	Dr1 associated protein 1 (negative cofactor 2 alpha)	0.383434	590	3896	0.035436	7.49357e-10
5	ENSMUSG00000092274	66961	Neat1	nuclear paraspeckle assembly transcript 1 (non-protein coding)	0.657138	958	7808	0.00359172	7.49357e-10
5	ENSMUSG00000056612	18938	Ppp1r14b	protein phosphatase 1, regulatory (inhibitor) subunit 14B	0.562806	529	2025	0.00185789	7.49357e-10
5	ENSMUSG00000071656	68852	Lrrn4cl	LRRN4 C-terminal like	1.57977	890	2038	6.6889e-07	7.49357e-10
5	ENSMUSG00000069833	66395	Ahnak	AHNAK nucleoprotein (desmoyokin)	0.600744	1037	9342	0.00911167	7.49357e-10
5	ENSMUSG00000024661	14319	Fth1	ferritin heavy polypeptide 1	1.28578	1068	9907	0.000278301	7.49357e-10
5	ENSMUSG00000024678	66607	Ms4a4d	membrane-spanning 4-domains, subfamily A, member 4D	0.860993	687	1971	0.000250872	7.49357e-10
5	ENSMUSG00000036192	225998	Rorb	RAR-related orphan receptor beta	0.79924	460	478	1.78321e-05	7.49357e-10
5	ENSMUSG00000024659	16952	Anxa1	annexin A1	1.52931	989	6160	2.29378e-05	7.49357e-10
5	ENSMUSG00000053279	11668	Aldh1a1	aldehyde dehydrogenase family 1, subfamily A1	0.699558	485	839	0.000107074	7.49357e-10
5	ENSMUSG00000058624	14544	Gda	guanine deaminase	0.893448	643	956	1.62036e-05	7.49357e-10
5	ENSMUSG00000024924	22359	Vldlr	very low density lipoprotein receptor	0.535947	472	1676	0.0027811	7.49357e-10
5	ENSMUSG00000024810	77125	Il33	interleukin 33	0.55361	361	754	0.00129668	7.49357e-10
5	ENSMUSG00000048612	226101	Myof	myoferlin	0.786367	694	2952	0.000625932	7.49357e-10
5	ENSMUSG00000024998	74055	Plce1	phospholipase C, epsilon 1	0.936414	677	1846	2.36407e-05	7.49357e-10
5	ENSMUSG00000025203	20250	Scd2	stearoyl-Coenzyme A desaturase 2	0.563578	732	5083	0.019855	7.49357e-10
5	ENSMUSG00000037071	20249	Scd1	stearoyl-Coenzyme A desaturase 1	0.652182	580	1645	0.000535364	7.49357e-10
5	ENSMUSG00000025026	27360	Add3	adducin 3 (gamma)	0.686232	869	5970	0.00229669	7.49357e-10
5	ENSMUSG00000025085	226251	Ablim1	actin-binding LIM protein 1	0.598075	831	5310	0.00544784	7.49357e-10
6	ENSMUSG00000048960	109294	Prex2	phosphatidylinositol-3,4,5-trisphosphate-dependent Rac exchange factor 2	0.735514	237	550	0.00127499	1.23517e-09
6	ENSMUSG00000026126	19253	Ptpn18	protein tyrosine phosphatase, non-receptor type 18	0.722298	191	461	0.010214	1.23517e-09
6	ENSMUSG00000045954	20324	Cavin2	caveolae associated 2	2.40804	424	5131	7.97349e-05	1.23517e-09
6	ENSMUSG00000018417	17912	Myo1b	myosin IB	1.4572	308	881	3.07426e-06	1.23517e-09
6	ENSMUSG00000026029	12370	Casp8	caspase 8	0.688813	243	1515	0.0137317	1.23517e-09
6	ENSMUSG00000025969	18187	Nrp2	neuropilin 2	0.925738	260	1106	0.000907923	1.23517e-09
6	ENSMUSG00000026208	13346	Des	desmin	0.43815	160	559	0.0240673	1.23517e-09
6	ENSMUSG00000026238	19231	Ptma	prothymosin alpha	1.68146	537	10023	0.00202292	1.23517e-09
6	ENSMUSG00000026305	16978	Lrrfip1	leucine rich repeat (in FLII) interacting protein 1	0.726085	256	2253	0.0184515	1.23517e-09
6	ENSMUSG00000026278	51800	Bok	BCL2-related ovarian killer	0.925387	212	885	0.00374727	1.23517e-09
6	ENSMUSG00000040710	20452	St8sia4	ST8 alpha-N-acetyl-neuraminide alpha-2,8-sialyltransferase 4	0.396216	180	174	0.00234969	1.23517e-09
6	ENSMUSG00000004451	64143	Ralb	v-ral simian leukemia viral oncogene B	1.21268	312	3502	0.00275282	1.23517e-09
6	ENSMUSG00000026421	13007	Csrp1	cysteine and glycine-rich protein 1	1.50683	323	3298	0.00286052	1.23517e-09
6	ENSMUSG00000026398	26424	Nr5a2	nuclear receptor subfamily 5, group A, member 2	0.421381	140	61	0.00151679	1.23517e-09
6	ENSMUSG00000049881	69953	2810025M15Rik	RIKEN cDNA 2810025M15 gene	1.55778	288	1023	0.000251335	1.23517e-09
6	ENSMUSG00000040723	226594	Rcsd1	RCSD domain containing 1	0.63041	188	379	0.00539793	1.23517e-09
6	ENSMUSG00000026678	19737	Rgs5	regulator of G-protein signaling 5	2.76332	302	656	8.03248e-08	1.23517e-09
6	ENSMUSG00000038530	19736	Rgs4	regulator of G-protein signaling 4	0.626338	171	129	0.00022047	1.23517e-09
6	ENSMUSG00000038235	16456	F11r	F11 receptor	1.20932	276	717	0.000282709	1.23517e-09
6	ENSMUSG00000026547	21346	Tagln2	transgelin 2	2.06716	440	6622	0.000289305	1.23517e-09
6	ENSMUSG00000038855	320404	Itpkb	inositol 1,4,5-trisphosphate 3-kinase B	0.823322	276	1935	0.00438151	1.23517e-09
6	ENSMUSG00000060743	15078	H3f3a	H3 histone, family 3A	1.23835	501	9922	0.0206954	1.23517e-09
6	ENSMUSG00000039349	226777	C130074G19Rik	RIKEN cDNA C130074G19 gene	0.937367	231	227	0.000199009	1.23517e-09
6	ENSMUSG00000036617	208618	Etl4	enhancer trap locus 4	0.881911	254	499	0.000376475	1.23517e-09
6	ENSMUSG00000078202	67122	Nrarp	Notch-regulated ankyrin repeat protein	0.545734	180	125	0.000942239	1.23517e-09
6	ENSMUSG00000026923	18128	Notch1	notch 1	0.740416	269	1615	0.0031792	1.23517e-09
6	ENSMUSG00000026921	353156	Egfl7	EGF-like domain 7	2.51763	385	781	4.01624e-08	1.23517e-09
6	ENSMUSG00000062647	27176	Rpl7a	ribosomal protein L7A	0.455293	482	9878	0.00932603	1.23517e-09
6	ENSMUSG00000026814	13805	Eng	endoglin	1.60993	312	1918	0.000583717	1.23517e-09
6	ENSMUSG00000059013	27387	Sh2d3c	SH2 domain containing 3C	0.516405	202	338	0.00244491	1.23517e-09
6	ENSMUSG00000026796	227737	Fam129b	family with sequence similarity 129, member B	0.424071	172	924	0.0392871	1.23517e-09
6	ENSMUSG00000035778	14594	Ggta1	glycoprotein galactosyltransferase alpha 1, 3	0.607531	200	854	0.0224742	1.23517e-09
6	ENSMUSG00000026895	68375	Ndufa8	NADH dehydrogenase (ubiquinone) 1 alpha subcomplex, 8	1.29968	341	6015	0.0368514	1.23517e-09
6	ENSMUSG00000026887	67871	Mrrf	mitochondrial ribosome recycling factor	0.691965	188	1444	0.0393477	1.23517e-09
6	ENSMUSG00000026991	227937	Pkp4	plakophilin 4	0.485464	227	652	0.0032269	1.23517e-09
6	ENSMUSG00000035168	66860	Tanc1	tetratricopeptide repeat, ankyrin repeat and coiled-coil containing 1	0.560241	237	1436	0.0105416	1.23517e-09
6	ENSMUSG00000034738	329416	Nostrin	nitric oxide synthase trafficker	0.522978	101	265	0.0183714	1.23517e-09
6	ENSMUSG00000027111	16403	Itga6	integrin alpha 6	1.1102	279	769	0.000234317	1.23517e-09
6	ENSMUSG00000044338	23796	Aplnr	apelin receptor	1.76259	283	230	4.01624e-08	1.23517e-09
6	ENSMUSG00000040479	104418	Dgkz	diacylglycerol kinase zeta	0.379239	185	689	0.011603	1.23517e-09
6	ENSMUSG00000027221	76969	Chst1	carbohydrate (keratan sulfate Gal-6) sulfotransferase 1	0.53552	173	579	0.0110609	1.23517e-09
6	ENSMUSG00000068735	277414	Trp53i11	transformation related protein 53 inducible protein 11	1.35282	258	278	3.00121e-05	1.23517e-09
6	ENSMUSG00000027217	241556	Tspan18	tetraspanin 18	0.587262	223	1411	0.0117942	1.23517e-09
6	ENSMUSG00000032679	12509	Cd59a	CD59a antigen	0.738586	183	964	0.0330558	1.23517e-09
6	ENSMUSG00000027314	54485	Dll4	delta-like 4 (Drosophila)	0.443926	186	148	0.00121613	1.23517e-09
6	ENSMUSG00000027293	98878	Ehd4	EH-domain containing 4	1.22819	213	1464	0.00715622	1.23517e-09
6	ENSMUSG00000027377	228576	Mall	mal, T cell differentiation protein-like	1.12271	190	127	0.000127559	1.23517e-09
6	ENSMUSG00000074793	72630	Hspa12b	heat shock protein 12B	0.660294	230	1188	0.0164743	1.23517e-09
6	ENSMUSG00000039943	18798	Plcb4	phospholipase C, beta 4	0.575058	251	2327	0.0457707	1.23517e-09
6	ENSMUSG00000027435	17064	Cd93	CD93 antigen	2.21514	326	441	4.01624e-08	1.23517e-09
6	ENSMUSG00000032966	14225	Fkbp1a	FK506 binding protein 1a	1.49682	434	8570	0.00385841	1.23517e-09
6	ENSMUSG00000042745	15901	Id1	inhibitor of DNA binding 1	1.19275	277	1596	0.00322652	1.23517e-09
6	ENSMUSG00000009876	84682	Cox4i2	cytochrome c oxidase subunit 4I2	1.39435	200	354	2.05172e-05	1.23517e-09
6	ENSMUSG00000037820	21817	Tgm2	transglutaminase 2, C polypeptide	0.885199	217	535	0.00423689	1.23517e-09
6	ENSMUSG00000035268	18769	Pkig	protein kinase inhibitor, gamma	1.11178	265	2782	0.0109171	1.23517e-09
6	ENSMUSG00000016252	67126	Atp5e	ATP synthase, H+ transporting, mitochondrial F1 complex, epsilon subunit	0.541417	427	9248	0.0223208	1.23517e-09
6	ENSMUSG00000058254	21912	Tspan7	tetraspanin 7	1.01195	265	2001	0.0137289	1.23517e-09
6	ENSMUSG00000037347	60322	Chst7	carbohydrate (N-acetylglucosamino) sulfotransferase 7	0.745352	181	205	0.000323609	1.23517e-09
6	ENSMUSG00000016319	11740	Slc25a5	solute carrier family 25 (mitochondrial carrier, adenine nucleotide translocator), member 5	1.21918	396	7248	0.0152761	1.23517e-09
6	ENSMUSG00000037010	30878	Apln	apelin	0.668268	144	170	0.00019616	1.23517e-09
6	ENSMUSG00000067925	66158	Cxx1a	CAAX box 1A	1.11144	293	4368	0.0355783	1.23517e-09
6	ENSMUSG00000031216	236920	Stard8	START domain containing 8	0.925167	160	594	0.045216	1.23517e-09
6	ENSMUSG00000067377	56496	Tspan6	tetraspanin 6	0.971913	261	2483	0.0101484	1.23517e-09
6	ENSMUSG00000041633	207474	Kctd12b	potassium channel tetramerisation domain containing 12b	0.655033	194	907	0.0131557	1.23517e-09
6	ENSMUSG00000049775	19241	Tmsb4x	thymosin, beta 4, X chromosome	2.33109	586	10561	0.000142996	1.23517e-09
6	ENSMUSG00000040289	15213	Hey1	hairy/enhancer-of-split related with YRPW motif 1	0.62498	109	180	0.0208638	1.23517e-09
6	ENSMUSG00000027533	16592	Fabp5	fatty acid binding protein 5, epidermal	2.88567	472	5500	4.425e-05	1.23517e-09
6	ENSMUSG00000062515	11770	Fabp4	fatty acid binding protein 4, adipocyte	4.10583	585	8673	4.01624e-08	1.23517e-09
6	ENSMUSG00000027559	12350	Car3	carbonic anhydrase 3	1.09249	239	1251	0.0132479	1.23517e-09
6	ENSMUSG00000039221	68028	Rpl22l1	ribosomal protein L22 like 1	0.513527	427	9646	0.0282342	1.23517e-09
6	ENSMUSG00000027684	14013	Mecom	MDS1 and EVI1 complex locus	0.797234	247	612	0.0015221	1.23517e-09
6	ENSMUSG00000027669	14696	Gnb4	guanine nucleotide binding protein (G protein), beta 4	0.619931	286	4096	0.0423074	1.23517e-09
6	ENSMUSG00000027800	17112	Tm4sf1	transmembrane 4 superfamily member 1	2.44531	390	1648	3.34445e-05	1.23517e-09
6	ENSMUSG00000047557	17035	Lxn	latexin	1.18708	213	1997	0.00935319	1.23517e-09
6	ENSMUSG00000027955	68659	Fam198b	family with sequence similarity 198, member B	0.729588	261	2874	0.0297581	1.23517e-09
6	ENSMUSG00000033752	76915	Mnd1	meiotic nuclear divisions 1	1.26356	179	919	0.00166281	1.23517e-09
6	ENSMUSG00000004891	18008	Nes	nestin	0.66552	234	970	0.00262453	1.23517e-09
6	ENSMUSG00000027954	13636	Efna1	ephrin A1	0.712187	210	396	0.00265971	1.23517e-09
6	ENSMUSG00000046280	214547	She	src homology 2 domain-containing transforming protein E	0.382657	171	192	0.00130775	1.23517e-09
6	ENSMUSG00000027907	20195	S100a11	S100 calcium binding protein A11	0.416169	472	9847	0.00931032	1.23517e-09
6	ENSMUSG00000038543	229600	BC028528	cDNA sequence BC028528	0.631238	211	955	0.0168083	1.23517e-09
6	ENSMUSG00000015745	67220	Plekho1	pleckstrin homology domain containing, family O member 1	0.381281	145	452	0.020272	1.23517e-09
6	ENSMUSG00000027858	70747	Tspan2	tetraspanin 2	0.470891	188	204	0.00108992	1.23517e-09
6	ENSMUSG00000045092	13609	S1pr1	sphingosine-1-phosphate receptor 1	1.10029	285	744	0.00041594	1.23517e-09
6	ENSMUSG00000033377	114301	Palmd	palmdelphin	1.92801	296	371	2.05104e-05	1.23517e-09
6	ENSMUSG00000028121	29815	Bcar3	breast cancer anti-estrogen resistance 3	0.4238	118	341	0.0205182	1.23517e-09
6	ENSMUSG00000039735	214459	Fnbp1l	formin binding protein 1-like	0.81166	249	1376	0.0064838	1.23517e-09
6	ENSMUSG00000054690	59308	Emcn	endomucin	1.82608	302	346	4.82875e-05	1.23517e-09
6	ENSMUSG00000037894	51788	H2afz	H2A histone family, member Z	1.5424	419	8104	0.0158425	1.23517e-09
6	ENSMUSG00000039167	170757	Adgrl4	adhesion G protein-coupled receptor L4	1.27305	276	277	0.000122424	1.23517e-09
6	ENSMUSG00000042228	17096	Lyn	LYN proto-oncogene, Src family tyrosine kinase	0.926697	244	787	0.00262368	1.23517e-09
6	ENSMUSG00000041235	320790	Chd7	chromodomain helicase DNA binding protein 7	0.5298	190	184	0.00129172	1.23517e-09
6	ENSMUSG00000028427	11832	Aqp7	aquaporin 7	1.11369	252	377	0.000521832	1.23517e-09
6	ENSMUSG00000071001	100039781	Hrct1	histidine rich carboxyl terminus 1	0.7852	230	1571	0.0347856	1.23517e-09
6	ENSMUSG00000038729	11641	Akap2	A kinase (PRKA) anchor protein 2	0.579988	200	343	0.00318786	1.23517e-09
6	ENSMUSG00000028382	230257	Ptbp3	polypyrimidine tract binding protein 3	0.875686	289	3428	0.0217446	1.23517e-09
6	ENSMUSG00000028525	18578	Pde4b	phosphodiesterase 4B, cAMP specific	1.12731	261	1079	0.000907796	1.23517e-09
6	ENSMUSG00000028713	13120	Cyp4b1	cytochrome P450, family 4, subfamily b, polypeptide 1	1.22958	285	423	0.000116199	1.23517e-09
6	ENSMUSG00000033191	21846	Tie1	tyrosine kinase with immunoglobulin-like and EGF-like domains 1	0.862356	266	235	7.45191e-05	1.23517e-09
6	ENSMUSG00000050234	14612	Gja4	gap junction protein, alpha 4	0.882786	157	118	0.000553418	1.23517e-09
6	ENSMUSG00000050493	230766	Fam167b	family with sequence similarity 167, member B	0.591678	111	46	0.00354731	1.23517e-09
6	ENSMUSG00000028795	66264	Ccdc28b	coiled coil domain containing 28B	0.839288	252	3133	0.0259904	1.23517e-09
6	ENSMUSG00000028776	94242	Tinagl1	tubulointerstitial nephritis antigen-like 1	2.32721	377	601	4.01624e-08	1.23517e-09
6	ENSMUSG00000028843	73723	Sh3bgrl3	SH3 domain binding glutamic acid-rich protein-like 3	1.40684	375	6853	0.0272331	1.23517e-09
6	ENSMUSG00000028832	16765	Stmn1	stathmin 1	2.03286	277	1917	0.00367917	1.23517e-09
6	ENSMUSG00000028755	72269	Cda	cytidine deaminase	0.578546	100	52	0.00208435	1.23517e-09
6	ENSMUSG00000028923	66147	Necap2	NECAP endocytosis associated 2	0.590037	224	1986	0.0430095	1.23517e-09
6	ENSMUSG00000006219	74202	Fblim1	filamin binding LIM protein 1	0.444625	165	445	0.008462	1.23517e-09
6	ENSMUSG00000066000	112422	Zfp979	zinc finger protein 979	0.447167	137	219	0.0116979	1.23517e-09
6	ENSMUSG00000028996	63954	Rbp7	retinol binding protein 7, cellular	2.92189	315	576	7.15213e-06	1.23517e-09
6	ENSMUSG00000028988	67087	Ctnnbip1	catenin beta interacting protein 1	0.786189	226	1526	0.0152865	1.23517e-09
6	ENSMUSG00000028937	70025	Acot7	acyl-CoA thioesterase 7	0.565348	221	1442	0.01345	1.23517e-09
6	ENSMUSG00000042116	246228	Vwa1	von Willebrand factor A domain containing 1	0.635584	179	904	0.0311734	1.23517e-09
6	ENSMUSG00000028970	18669	Abcb1b	ATP-binding cassette, sub-family B (MDR/TAP), member 1B	0.568288	143	373	0.0169047	1.23517e-09
6	ENSMUSG00000002944	12491	Cd36	CD36 antigen	2.87679	437	4948	3.77388e-05	1.23517e-09
6	ENSMUSG00000014932	22612	Yes1	YES proto-oncogene 1, Src family tyrosine kinase	0.608387	220	1213	0.011901	1.23517e-09
6	ENSMUSG00000005672	16590	Kit	KIT proto-oncogene receptor tyrosine kinase	0.440442	114	80	0.00200054	1.23517e-09
6	ENSMUSG00000062960	16542	Kdr	kinase insert domain protein receptor	1.91752	307	446	7.13756e-06	1.23517e-09
6	ENSMUSG00000034842	109979	Art3	ADP-ribosyltransferase 3	0.977944	208	677	0.00294712	1.23517e-09
6	ENSMUSG00000029309	13602	Sparcl1	SPARC-like 1	1.2068	386	6795	0.0279483	1.23517e-09
6	ENSMUSG00000029344	22022	Tpst2	protein-tyrosine sulfotransferase 2	0.663303	252	2877	0.0447172	1.23517e-09
6	ENSMUSG00000051339	243219	2900026A02Rik	RIKEN cDNA 2900026A02 gene	0.550195	231	1178	0.00999169	1.23517e-09
6	ENSMUSG00000042594	16923	Sh2b3	SH2B adaptor protein 3	0.44885	208	989	0.0133964	1.23517e-09
6	ENSMUSG00000029465	56378	Arpc3	actin related protein 2/3 complex, subunit 3	1.4866	382	6559	0.00928049	1.23517e-09
6	ENSMUSG00000037936	20778	Scarb1	scavenger receptor class B, member 1	1.4436	292	1578	0.000502618	1.23517e-09
6	ENSMUSG00000039959	215114	Hip1	huntingtin interacting protein 1	0.408485	232	1709	0.0414453	1.23517e-09
6	ENSMUSG00000004951	15507	Hspb1	heat shock protein 1	0.79394	218	944	0.00874163	1.23517e-09
6	ENSMUSG00000029580	11461	Actb	actin, beta	1.3008	555	10503	0.00953032	1.23517e-09
6	ENSMUSG00000029648	14254	Flt1	FMS-like tyrosine kinase 1	1.44618	282	388	9.53401e-05	1.23517e-09
6	ENSMUSG00000066551	15289	Hmgb1	high mobility group box 1	1.08346	438	8871	0.0428284	1.23517e-09
6	ENSMUSG00000056602	320365	Fry	FRY microtubule binding protein	0.452928	201	476	0.00619672	1.23517e-09
6	ENSMUSG00000032766	66066	Gng11	guanine nucleotide binding protein (G protein), gamma 11	2.81199	473	5005	4.01624e-08	1.23517e-09
6	ENSMUSG00000032667	330260	Pon2	paraoxonase 2	0.82936	242	1174	0.00635136	1.23517e-09
6	ENSMUSG00000000058	12390	Cav2	caveolin 2	1.20324	283	535	0.00031105	1.23517e-09
6	ENSMUSG00000007655	12389	Cav1	caveolin 1, caveolae protein	2.86233	425	3523	4.64745e-07	1.23517e-09
6	ENSMUSG00000029669	269831	Tspan12	tetraspanin 12	0.61461	202	703	0.0102554	1.23517e-09
6	ENSMUSG00000025608	27205	Podxl	podocalyxin-like	0.516246	182	170	0.00287552	1.23517e-09
6	ENSMUSG00000033542	54324	Arhgef5	Rho guanine nucleotide exchange factor (GEF) 5	0.537296	158	113	0.00123571	1.23517e-09
6	ENSMUSG00000054435	107526	Gimap4	GTPase, IMAP family member 4	1.03757	231	359	0.00192058	1.23517e-09
6	ENSMUSG00000047867	231931	Gimap6	GTPase, IMAP family member 6	1.57156	313	758	0.000160175	1.23517e-09
6	ENSMUSG00000090019	16205	Gimap1	GTPase, IMAP family member 1	0.576243	196	232	0.00402973	1.23517e-09
6	ENSMUSG00000043505	317757	Gimap5	GTPase, IMAP family member 5	1.40758	221	219	0.000537169	1.23517e-09
6	ENSMUSG00000029810	65963	Tmem176b	transmembrane protein 176B	1.35736	343	3578	0.00750687	1.23517e-09
6	ENSMUSG00000023367	66058	Tmem176a	transmembrane protein 176A	1.13239	255	1245	0.00619683	1.23517e-09
6	ENSMUSG00000004655	11826	Aqp1	aquaporin 1	2.23522	305	737	2.98649e-05	1.23517e-09
6	ENSMUSG00000073002	53620	Vamp5	vesicle-associated membrane protein 5	1.00625	220	935	0.00823629	1.23517e-09
6	ENSMUSG00000079523	19240	Tmsb10	thymosin, beta 10	1.29722	561	10296	0.000687092	1.23517e-09
6	ENSMUSG00000035104	232146	Eva1a	eva-1 homolog A (C. elegans)	0.547431	117	85	0.00799647	1.23517e-09
6	ENSMUSG00000030047	232201	Arhgap25	Rho GTPase activating protein 25	0.38264	130	118	0.00857	1.23517e-09
6	ENSMUSG00000033174	23945	Mgll	monoglyceride lipase	2.22724	359	2725	0.000114473	1.23517e-09
6	ENSMUSG00000030022	101401	Adamts9	a disintegrin-like and metallopeptidase (reprolysin type) with thrombospondin type 1 motif, 9	0.865718	265	1503	0.00263247	1.23517e-09
6	ENSMUSG00000045095	14924	Magi1	membrane associated guanylate kinase, WW and PDZ domain containing 1	0.444227	188	337	0.00115995	1.23517e-09
6	ENSMUSG00000057604	30937	Lmcd1	LIM and cysteine-rich domains 1	1.11959	188	221	0.00209961	1.23517e-09
6	ENSMUSG00000030317	110595	Timp4	tissue inhibitor of metalloproteinase 4	1.48083	271	362	0.000286629	1.23517e-09
6	ENSMUSG00000030123	67784	Plxnd1	plexin D1	1.14899	265	1596	0.00117108	1.23517e-09
6	ENSMUSG00000048489	213393	8430408G22Rik	RIKEN cDNA 8430408G22 gene	0.540403	130	195	0.00664345	1.23517e-09
6	ENSMUSG00000057666	14433	Gapdh	glyceraldehyde-3-phosphate dehydrogenase	1.02922	402	8443	0.0302088	1.23517e-09
6	ENSMUSG00000001930	22371	Vwf	Von Willebrand factor	0.380537	59	60	0.0124767	3.99662e-06
6	ENSMUSG00000045534	16493	Kcna5	potassium voltage-gated channel, shaker-related subfamily, member 5	0.636188	159	122	0.00290442	1.23517e-09
6	ENSMUSG00000030346	19362	Rad51ap1	RAD51 associated protein 1	0.492478	118	281	0.0144573	1.23517e-09
6	ENSMUSG00000033082	243653	Clec1a	C-type lectin domain family 1, member a	0.63951	209	241	0.00152582	1.23517e-09
6	ENSMUSG00000090698	381823	Apold1	apolipoprotein L domain containing 1	1.24051	270	309	1.38233e-05	1.23517e-09
6	ENSMUSG00000030220	11857	Arhgdib	Rho, GDP dissociation inhibitor (GDI) beta	1.02053	190	1007	0.0194614	1.23517e-09
6	ENSMUSG00000030247	16523	Kcnj8	potassium inwardly-rectifying channel, subfamily J, member 8	1.3914	211	1574	0.000760983	1.23517e-09
6	ENSMUSG00000030249	20928	Abcc9	ATP-binding cassette, sub-family C (CFTR/MRP), member 9	0.831774	222	2582	0.00607746	1.23517e-09
6	ENSMUSG00000074364	259300	Ehd2	EH-domain containing 2	0.956347	341	6931	0.0281099	1.23517e-09
6	ENSMUSG00000041187	101540	Prkd2	protein kinase D2	0.527576	207	973	0.0152876	1.23517e-09
6	ENSMUSG00000030403	22323	Vasp	vasodilator-stimulated phosphoprotein	1.20449	324	3171	0.00222106	1.23517e-09
6	ENSMUSG00000062300	19294	Nectin2	nectin cell adhesion molecule 2	0.564427	229	1000	0.00512727	1.23517e-09
6	ENSMUSG00000002980	57278	Bcam	basal cell adhesion molecule	0.813855	243	389	0.00141428	1.23517e-09
6	ENSMUSG00000054808	60595	Actn4	actinin alpha 4	1.15501	334	5366	0.00811414	1.23517e-09
6	ENSMUSG00000037166	68458	Ppp1r14a	protein phosphatase 1, regulatory (inhibitor) subunit 14A	0.94358	156	712	0.0116894	1.23517e-09
6	ENSMUSG00000051314	233079	Ffar2	free fatty acid receptor 2	0.414455	117	75	0.000733043	1.23517e-09
6	ENSMUSG00000009687	18301	Fxyd5	FXYD domain-containing ion transport regulator 5	1.13042	203	842	0.0166867	1.23517e-09
6	ENSMUSG00000066571	233103	4931406P16Rik	RIKEN cDNA 4931406P16 gene	0.588988	263	2897	0.0410504	1.23517e-09
6	ENSMUSG00000003429	27207	Rps11	ribosomal protein S11	0.795196	551	10403	0.011856	1.23517e-09
6	ENSMUSG00000044562	69903	Rasip1	Ras interacting protein 1	0.967378	262	185	3.13301e-05	1.23517e-09
6	ENSMUSG00000010307	67893	Tmem86a	transmembrane protein 86A	0.714787	216	584	0.00374974	1.23517e-09
6	ENSMUSG00000030516	21872	Tjp1	tight junction protein 1	0.73836	270	1760	0.00408856	1.23517e-09
6	ENSMUSG00000030605	17304	Mfge8	milk fat globule-EGF factor 8 protein	0.949567	338	6924	0.0250983	1.02129e-06
6	ENSMUSG00000038623	107769	Tm6sf1	transmembrane 6 superfamily member 1	0.462241	180	242	0.00520601	1.23517e-09
6	ENSMUSG00000061119	72461	Prcp	prolylcarboxypeptidase (angiotensinase C)	0.484593	199	1593	0.0339924	1.23517e-09
6	ENSMUSG00000035686	21835	Thrsp	thyroid hormone responsive	0.408011	86	231	0.00129183	1.23517e-09
6	ENSMUSG00000033685	22228	Ucp2	uncoupling protein 2 (mitochondrial, proton carrier)	1.15905	260	1509	0.00500074	1.23517e-09
6	ENSMUSG00000073940	101488143	Hbb-bt	hemoglobin, beta adult t chain	7.03027	72	277	0.0163913	2.75005e-06
6	ENSMUSG00000052305	100503605	Hbb-bs	hemoglobin, beta adult s chain	8.07607	155	1172	0.00882719	1.23517e-09
6	ENSMUSG00000038296	233733	Galnt18	UDP-N-acetyl-alpha-D-galactosamine:polypeptide N-acetylgalactosaminyltransferase 18	0.586198	210	594	0.00418918	1.23517e-09
6	ENSMUSG00000030711	20887	Sult1a1	sulfotransferase family 1A, phenol-preferring, member 1	1.75816	295	970	0.000245993	1.23517e-09
6	ENSMUSG00000063065	26417	Mapk3	mitogen-activated protein kinase 3	1.01347	290	4439	0.0470127	1.23517e-09
6	ENSMUSG00000025509	66853	Pnpla2	patatin-like phospholipase domain containing 2	0.467547	195	962	0.0430392	1.23517e-09
6	ENSMUSG00000048200	213573	Cracr2b	calcium release activated channel regulator 2B	0.689201	216	184	0.000771462	1.23517e-09
6	ENSMUSG00000025510	12476	Cd151	CD151 antigen	1.04573	296	2312	0.00351834	1.23517e-09
6	ENSMUSG00000070348	12443	Ccnd1	cyclin D1	0.989262	265	2008	0.00409871	1.23517e-09
6	ENSMUSG00000046916	68632	Myct1	myc target 1	1.38459	276	256	5.52529e-05	1.23517e-09
6	ENSMUSG00000039031	73910	Arhgap18	Rho GTPase activating protein 18	1.66139	289	1562	0.000414386	1.23517e-09
6	ENSMUSG00000020101	74048	Vsir	V-set immunoregulatory receptor	0.539944	216	811	0.00949555	1.23517e-09
6	ENSMUSG00000037031	70423	Tspan15	tetraspanin 15	0.599411	217	218	0.000808888	1.23517e-09
6	ENSMUSG00000020077	19073	Srgn	serglycin	1.21013	268	913	0.0014763	1.23517e-09
6	ENSMUSG00000019942	12534	Cdk1	cyclin-dependent kinase 1	0.772122	131	656	0.0268397	1.23517e-09
6	ENSMUSG00000009681	110279	Bcr	breakpoint cluster region	0.498168	160	659	0.00752987	1.23517e-09
6	ENSMUSG00000020178	11540	Adora2a	adenosine A2a receptor	0.565177	158	334	0.00985562	1.23517e-09
6	ENSMUSG00000001435	12822	Col18a1	collagen, type XVIII, alpha 1	0.737983	235	3120	0.0498511	1.23517e-09
6	ENSMUSG00000061780	11537	Cfd	complement factor D (adipsin)	0.820451	208	566	0.0038974	1.23517e-09
6	ENSMUSG00000004665	12798	Cnn2	calponin 2	1.06574	264	2362	0.0195116	1.23517e-09
6	ENSMUSG00000035242	18245	Oaz1	ornithine decarboxylase antizyme 1	0.424341	465	9987	0.041986	1.23517e-09
6	ENSMUSG00000008398	13713	Elk3	ELK3, member of ETS oncogene family	0.741173	263	1355	0.0044281	1.23517e-09
6	ENSMUSG00000019960	67603	Dusp6	dual specificity phosphatase 6	1.06602	261	1024	0.000860256	1.23517e-09
6	ENSMUSG00000020154	19263	Ptprb	protein tyrosine phosphatase, receptor type, B	1.63364	303	402	4.10707e-05	1.23517e-09
6	ENSMUSG00000040280	407790	Ndufa4l2	NADH dehydrogenase (ubiquinone) 1 alpha subcomplex, 4-like 2	1.39906	230	898	0.000562441	1.23517e-09
6	ENSMUSG00000058396	11536	Gpr182	G protein-coupled receptor 182	0.37893	125	90	0.00910975	1.23517e-09
6	ENSMUSG00000025393	11947	Atp5b	ATP synthase, H+ transporting mitochondrial F1 complex, beta subunit	0.965787	435	9210	0.0403112	1.23517e-09
6	ENSMUSG00000090841	17904	Myl6	myosin, light polypeptide 6, alkali, smooth muscle and non-muscle	1.31246	494	9729	0.0148819	1.23517e-09
6	ENSMUSG00000025362	27370	Rps26	ribosomal protein S26	0.399624	526	10243	0.0230398	1.23517e-09
6	ENSMUSG00000031511	54126	Arhgef7	Rho guanine nucleotide exchange factor (GEF7)	0.580709	247	2178	0.0113514	1.23517e-09
6	ENSMUSG00000031442	17207	Mcf2l	mcf.2 transforming sequence-like	0.647359	201	596	0.00564334	1.23517e-09
6	ENSMUSG00000056313	69068	1810011O10Rik	RIKEN cDNA 1810011O10 gene	1.21978	253	543	0.000942954	1.23517e-09
6	ENSMUSG00000031626	234214	Sorbs2	sorbin and SH3 domain containing 2	0.546637	135	159	0.00607481	1.23517e-09
6	ENSMUSG00000054717	97165	Hmgb2	high mobility group box 2	1.82532	341	3495	0.0023362	1.23517e-09
6	ENSMUSG00000034911	234395	Ushbp1	USH1 protein network component harmonin binding protein 1	1.03406	273	916	0.00098556	1.23517e-09
6	ENSMUSG00000046718	69550	Bst2	bone marrow stromal cell antigen 2	1.5079	344	4103	0.00888222	1.23517e-09
6	ENSMUSG00000031799	326618	Tpm4	tropomyosin 4	1.41514	399	7638	0.00584109	1.23517e-09
6	ENSMUSG00000002885	26364	Adgre5	adhesion G protein-coupled receptor E5	0.388887	208	1125	0.0339044	1.23517e-09
6	ENSMUSG00000040631	114255	Dok4	docking protein 4	0.386605	141	373	0.0190638	1.23517e-09
6	ENSMUSG00000031785	14766	Adgrg1	adhesion G protein-coupled receptor G1	0.704809	221	230	0.000791428	1.23517e-09
6	ENSMUSG00000031871	12562	Cdh5	cadherin 5	2.55976	351	729	4.01624e-08	1.23517e-09
6	ENSMUSG00000031955	12927	Bcar1	breast cancer anti-estrogen resistance 1	0.576393	200	1258	0.0352243	1.23517e-09
6	ENSMUSG00000031841	12554	Cdh13	cadherin 13	1.41138	289	1372	0.000202525	1.23517e-09
6	ENSMUSG00000006362	12398	Cbfa2t3	core-binding factor, runt domain, alpha subunit 2, translocated to, 3 (human)	0.533981	215	568	0.00475559	1.23517e-09
6	ENSMUSG00000021807	68045	2700060E02Rik	RIKEN cDNA 2700060E02 gene	0.451426	347	8221	0.0491993	1.23517e-09
6	ENSMUSG00000043004	14702	Gng2	guanine nucleotide binding protein (G protein), gamma 2	0.428295	135	566	0.028592	1.23517e-09
6	ENSMUSG00000021823	22330	Vcl	vinculin	0.586405	250	2417	0.0442261	1.23517e-09
6	ENSMUSG00000021892	24056	Sh3bp5	SH3-domain binding protein 5 (BTK-associated)	0.901692	281	3110	0.0144022	1.23517e-09
6	ENSMUSG00000023064	20618	Sncg	synuclein, gamma	0.507109	163	374	0.0140001	1.23517e-09
6	ENSMUSG00000041445	105450	Mmrn2	multimerin 2	0.974465	256	612	0.000766866	1.23517e-09
6	ENSMUSG00000071347	239126	C1qtnf9	C1q and tumor necrosis factor related protein 9	2.1263	300	331	2.0662e-05	1.23517e-09
6	ENSMUSG00000063060	20680	Sox7	SRY (sex determining region Y)-box 7	0.878071	207	175	0.000190154	1.23517e-09
6	ENSMUSG00000022033	52033	Pbk	PDZ binding kinase	0.610308	81	248	0.036855	9.47662e-08
6	ENSMUSG00000033446	67168	Lpar6	lysophosphatidic acid receptor 6	0.91894	265	1761	0.00600383	1.23517e-09
6	ENSMUSG00000022018	66214	Rgcc	regulator of cell cycle	2.69567	364	975	2.75243e-06	1.23517e-09
6	ENSMUSG00000035566	219228	Pcdh17	protocadherin 17	1.23083	266	550	4.78547e-05	1.23517e-09
6	ENSMUSG00000055639	13134	Dach1	dachshund 1 (Drosophila)	0.436831	187	110	0.000388624	1.23517e-09
6	ENSMUSG00000033060	380928	Lmo7	LIM domain only 7	0.735458	217	309	0.000908413	1.23517e-09
6	ENSMUSG00000022122	13618	Ednrb	endothelin receptor type B	1.14233	237	239	0.000188098	1.23517e-09
6	ENSMUSG00000025558	105445	Dock9	dedicator of cytokinesis 9	0.854129	250	1755	0.00718669	1.23517e-09
6	ENSMUSG00000031996	11804	Aplp2	amyloid beta (A4) precursor-like protein 2	1.1576	359	7066	0.0221299	1.23517e-09
6	ENSMUSG00000016087	14247	Fli1	Friend leukemia integration 1	1.13216	276	422	0.000199261	1.23517e-09
6	ENSMUSG00000032035	23871	Ets1	E26 avian leukemia oncogene 1, 5' domain	1.10769	288	927	0.000445815	1.23517e-09
6	ENSMUSG00000032125	74144	Robo4	roundabout guidance receptor 4	0.844676	248	255	0.000164142	1.23517e-09
6	ENSMUSG00000001946	69524	Esam	endothelial cell-specific adhesion molecule	2.17292	363	555	4.01624e-08	1.23517e-09
6	ENSMUSG00000015656	15481	Hspa8	heat shock protein 8	1.02354	485	9896	0.0429935	1.23517e-09
6	ENSMUSG00000032135	84004	Mcam	melanoma cell adhesion molecule	0.927048	249	334	3.60525e-05	1.23517e-09
6	ENSMUSG00000034485	72565	Uaca	uveal autoantigen with coiled-coil domains and ankyrin repeats	0.789538	262	2489	0.0186352	1.23517e-09
6	ENSMUSG00000032249	11737	Anp32a	acidic (leucine-rich) nuclear phosphoprotein 32 family, member A	1.38816	375	6106	0.0106101	1.23517e-09
6	ENSMUSG00000004771	53869	Rab11a	RAB11A, member RAS oncogene family	1.24484	328	5037	0.0186879	1.23517e-09
6	ENSMUSG00000040204	68026	Pclaf	PCNA clamp associated factor	1.10322	139	613	0.0148899	1.23517e-09
6	ENSMUSG00000032380	13143	Dapk2	death-associated protein kinase 2	0.75463	164	159	0.00190414	1.23517e-09
6	ENSMUSG00000032366	22003	Tpm1	tropomyosin 1, alpha	1.06136	336	5148	0.0290794	1.23517e-09
6	ENSMUSG00000032231	12306	Anxa2	annexin A2	0.4122	405	9286	0.0188717	1.23517e-09
6	ENSMUSG00000041361	102371	Myzap	myocardial zonula adherens protein	0.416647	115	183	0.00990276	1.23517e-09
6	ENSMUSG00000034898	70598	Filip1	filamin A interacting protein 1	0.493726	200	981	0.038618	1.23517e-09
6	ENSMUSG00000032562	14678	Gnai2	guanine nucleotide binding protein (G protein), alpha inhibiting 2	1.08814	365	7883	0.0107552	1.23517e-09
6	ENSMUSG00000042106	68176	Fam212a	family with sequence similarity 212, member A	0.832769	211	1026	0.0103074	1.23517e-09
6	ENSMUSG00000041012	70031	Cmtm8	CKLF-like MARVEL transmembrane domain containing 8	0.732395	180	173	0.00129944	1.23517e-09
6	ENSMUSG00000071866	268373	Ppia	peptidylprolyl isomerase A	1.5326	544	10074	0.00154504	1.23517e-09
6	ENSMUSG00000020407	22271	Upp1	uridine phosphorylase 1	0.382437	113	106	0.00887468	1.23517e-09
6	ENSMUSG00000069919	15122	Hba-a1	hemoglobin alpha, adult chain 1	7.74841	109	640	0.012126	1.23517e-09
6	ENSMUSG00000069917	110257	Hba-a2	hemoglobin alpha, adult chain 2	7.58294	100	444	0.0099071	1.23517e-09
6	ENSMUSG00000057113	18148	Npm1	nucleophosmin 1	0.443595	413	9505	0.0463149	1.23517e-09
6	ENSMUSG00000040283	237754	Btnl9	butyrophilin-like 9	1.42544	275	292	0.000119138	1.23517e-09
6	ENSMUSG00000001053	212706	N4bp3	NEDD4 binding protein 3	0.63615	191	224	0.000469144	1.23517e-09
6	ENSMUSG00000004837	71520	Grap	GRB2-related adaptor protein	0.754178	229	430	0.00220076	1.23517e-09
6	ENSMUSG00000052921	442801	Arhgef15	Rho guanine nucleotide exchange factor (GEF) 15	0.459256	198	186	0.00141405	1.23517e-09
6	ENSMUSG00000045377	67020	Tmem88	transmembrane protein 88	0.851206	294	3552	0.0296975	1.23517e-09
6	ENSMUSG00000000317	12029	Bcl6b	B cell CLL/lymphoma 6, member B	0.496645	199	158	0.00096347	1.23517e-09
6	ENSMUSG00000018293	18643	Pfn1	profilin 1	1.37551	368	6587	0.0217067	1.23517e-09
6	ENSMUSG00000038188	380713	Scarf1	scavenger receptor class F, member 1	0.403022	188	149	0.000827742	1.23517e-09
6	ENSMUSG00000020846	76566	Rflnb	refilin B	1.60995	304	1627	0.000291337	1.23517e-09
6	ENSMUSG00000000631	360013	Myo18a	myosin XVIIIA	0.435426	200	687	0.0110244	1.23517e-09
6	ENSMUSG00000017615	21927	Tnfaip1	tumor necrosis factor, alpha-induced protein 1 (endothelial)	0.887488	279	3462	0.0195679	1.23517e-09
6	ENSMUSG00000018845	217012	Unc45b	unc-45 myosin chaperone B	0.490401	218	458	0.00301145	1.23517e-09
6	ENSMUSG00000000805	12351	Car4	carbonic anhydrase 4	1.87054	291	454	3.81736e-05	1.23517e-09
6	ENSMUSG00000018427	77864	Ypel2	yippee-like 2 (Drosophila)	0.39628	171	639	0.0254946	1.23517e-09
6	ENSMUSG00000018548	68729	Trim37	tripartite motif-containing 37	0.830126	192	886	0.0127243	1.23517e-09
6	ENSMUSG00000020486	18952	Septin 4	septin 4	2.03719	332	785	8.41298e-06	1.23517e-09
6	ENSMUSG00000038811	14710	septin 4	guanine nucleotide binding protein (G protein), gamma transducing activity polypeptide 2	0.969478	268	2221	0.0146467	1.23517e-09
6	ENSMUSG00000001552	16480	septin 7	junction plakoglobin	1.06093	290	1904	0.0028559	1.23517e-09
6	ENSMUSG00000004044	19285	septin 4	caveolae associated 1	1.40987	409	8334	0.0111098	1.23517e-09
6	ENSMUSG00000001240	54409	septin 4	receptor (calcitonin) activity modifying protein 2	1.59818	346	4967	0.00312657	1.23517e-09
6	ENSMUSG00000001493	17285	Meox1	mesenchyme homeobox 1	0.492443	166	880	0.0358744	1.23517e-09
6	ENSMUSG00000003518	72349	Dusp3	dual specificity phosphatase 3 (vaccinia virus phosphatase VH1-related)	0.73569	272	3112	0.047414	1.23517e-09
6	ENSMUSG00000017309	52685	Cd300lg	CD300 molecule like family member G	1.95547	323	568	4.07498e-05	1.23517e-09
6	ENSMUSG00000020928	75689	Higd1b	HIG1 domain family, member 1B	1.06248	152	116	0.000316064	1.23517e-09
6	ENSMUSG00000001029	15896	Icam2	intercellular adhesion molecule 2	1.7909	315	342	1.34968e-06	1.23517e-09
6	ENSMUSG00000020717	18613	Pecam1	platelet/endothelial cell adhesion molecule 1	2.42688	361	870	4.01624e-08	1.23517e-09
6	ENSMUSG00000025574	21877	Tk1	thymidine kinase 1	0.584562	100	352	0.026959	1.23517e-09
6	ENSMUSG00000062825	11465	Actg1	actin, gamma, cytoplasmic 1	1.10317	537	10216	0.007568	1.23517e-09
6	ENSMUSG00000041112	140580	Elmo1	engulfment and cell motility 1	0.512041	230	1312	0.0126765	1.23517e-09
6	ENSMUSG00000074874	13025	Ctla2b	cytotoxic T lymphocyte-associated protein 2 beta	1.12128	155	137	0.00618783	1.23517e-09
6	ENSMUSG00000044258	13024	Ctla2a	cytotoxic T lymphocyte-associated protein 2 alpha	2.44046	349	615	4.01624e-08	1.23517e-09
6	ENSMUSG00000005583	17260	Mef2c	myocyte enhancer factor 2C	1.39673	337	2994	0.00169226	1.23517e-09
6	ENSMUSG00000048376	14062	F2r	coagulation factor II (thrombin) receptor	0.634663	198	452	0.00159651	1.23517e-09
6	ENSMUSG00000042590	76582	Ipo11	importin 11	0.551348	172	958	0.0356739	1.23517e-09
6	ENSMUSG00000021701	20620	Plk2	polo-like kinase 2	1.55686	305	1270	0.000211571	1.23517e-09
6	ENSMUSG00000042379	71690	Esm1	endothelial cell-specific molecule 1	0.447094	53	36	0.0129758	1.36952e-05
6	ENSMUSG00000042284	109700	Itga1	integrin alpha 1	0.618957	224	674	0.00342716	1.23517e-09
6	ENSMUSG00000020601	217410	Trib2	tribbles pseudokinase 2	0.543159	199	867	0.0130215	1.23517e-09
6	ENSMUSG00000020649	20135	Rrm2	ribonucleotide reductase M2	0.754888	101	376	0.0126892	1.23517e-09
6	ENSMUSG00000020577	66109	Tspan13	tetraspanin 13	2.11484	340	903	4.45011e-05	1.23517e-09
6	ENSMUSG00000036144	17286	Meox2	mesenchyme homeobox 2	1.13142	305	2837	0.0253162	1.23517e-09
6	ENSMUSG00000045930	66864	Clec14a	C-type lectin domain family 14, member a	0.678858	201	574	0.00314015	1.23517e-09
6	ENSMUSG00000021108	18755	Prkch	protein kinase C, eta	0.745881	213	236	0.00066244	1.23517e-09
6	ENSMUSG00000015143	109711	Actn1	actinin, alpha 1	0.513186	222	1551	0.0361432	1.23517e-09
6	ENSMUSG00000001175	12313	Calm1	calmodulin 1	1.9443	524	9522	0.000384234	1.23517e-09
6	ENSMUSG00000021182	68339	Ccdc88c	coiled-coil domain containing 88C	0.65258	208	250	0.00092909	1.23517e-09
6	ENSMUSG00000021285	21981	Ppp1r13b	protein phosphatase 1, regulatory (inhibitor) subunit 13B	0.443102	153	400	0.0104656	1.23517e-09
6	ENSMUSG00000021294	668303	Kif26a	kinesin family member 26A	0.577112	227	144	7.77771e-05	1.23517e-09
6	ENSMUSG00000002804	66174	Nudt14	nudix (nucleoside diphosphate linked moiety X)-type motif 14	0.457519	110	433	0.0458742	1.23517e-09
6	ENSMUSG00000006356	68337	Crip2	cysteine rich protein 2	2.5341	422	3118	1.13436e-05	1.23517e-09
6	ENSMUSG00000041992	217944	Rapgef5	Rap guanine nucleotide exchange factor (GEF) 5	0.541072	201	173	0.000935464	1.23517e-09
6	ENSMUSG00000022197	68070	Pdzd2	PDZ domain containing 2	0.635335	233	1644	0.0211999	1.23517e-09
6	ENSMUSG00000022272	17909	Myo10	myosin X	0.714599	243	897	0.0023514	1.23517e-09
6	ENSMUSG00000022257	114128	Laptm4b	lysosomal-associated protein transmembrane 4B	0.612118	220	1443	0.013404	1.23517e-09
6	ENSMUSG00000058600	19946	Rpl30	ribosomal protein L30	0.502506	489	10074	0.0402132	1.23517e-09
6	ENSMUSG00000022353	211401	Mtss1	metastasis suppressor 1	0.431652	204	1175	0.0440312	1.23517e-09
6	ENSMUSG00000005125	17988	Ndrg1	N-myc downstream regulated gene 1	0.835605	252	1325	0.0123708	1.23517e-09
6	ENSMUSG00000022579	68453	Gpihbp1	GPI-anchored HDL-binding protein 1	3.17329	392	826	4.01624e-08	1.23517e-09
6	ENSMUSG00000022443	17886	Myh9	myosin, heavy polypeptide 9, non-muscle	0.930505	294	2968	0.00512738	1.23517e-09
6	ENSMUSG00000071713	12983	Csf2rb	colony stimulating factor 2 receptor, beta, low-affinity (granulocyte-macrophage)	0.531927	199	205	0.00147805	1.23517e-09
6	ENSMUSG00000018169	17305	Mfng	MFNG O-fucosylpeptide 3-beta-N-acetylglucosaminyltransferase	0.666845	182	162	0.00101748	1.23517e-09
6	ENSMUSG00000000489	18591	Pdgfb	platelet derived growth factor, B polypeptide	0.46033	182	137	0.000999057	1.23517e-09
6	ENSMUSG00000054855	223881	Rnd1	Rho family GTPase 1	0.438597	120	376	0.037014	1.23517e-09
6	ENSMUSG00000023008	22379	Fmnl3	formin-like 3	0.421943	173	422	0.00587913	1.23517e-09
6	ENSMUSG00000053559	207818	Smagp	small cell adhesion glycoprotein	0.522734	163	75	0.00132077	1.23517e-09
6	ENSMUSG00000037972	20621	Snn	stannin	0.650029	183	608	0.0131771	1.23517e-09
6	ENSMUSG00000041378	12741	Cldn5	claudin 5	3.58293	426	1068	4.01624e-08	1.23517e-09
6	ENSMUSG00000046546	224093	Fam43a	family with sequence similarity 43, member A	0.767246	259	1913	0.0174545	1.23517e-09
6	ENSMUSG00000052384	224109	Nrros	negative regulator of reactive oxygen species	0.37913	155	176	0.00384305	1.23517e-09
6	ENSMUSG00000022836	107589	Mylk	myosin, light polypeptide kinase	0.839574	243	665	0.00414025	1.23517e-09
6	ENSMUSG00000022799	12549	Arhgap31	Rho GTPase activating protein 31	0.914149	293	2356	0.00426468	1.23517e-09
6	ENSMUSG00000022661	17470	Cd200	CD200 antigen	1.82665	293	965	0.000689535	1.23517e-09
6	ENSMUSG00000053062	67374	Jam2	junction adhesion molecule 2	0.772442	234	1209	0.00916325	1.23517e-09
6	ENSMUSG00000041134	224405	Cyyr1	cysteine and tyrosine-rich protein 1	0.803157	235	305	0.000740321	1.23517e-09
6	ENSMUSG00000040732	13876	Erg	ETS transcription factor	0.681706	237	194	0.000171548	1.23517e-09
6	ENSMUSG00000022895	23872	Ets2	E26 avian leukemia oncogene 2, 3' domain	0.874541	262	1936	0.00609276	1.23517e-09
6	ENSMUSG00000068036	17356	Afdn	afadin, adherens junction formation factor	0.986283	293	2402	0.00522932	1.23517e-09
6	ENSMUSG00000055839	67673	Elob	elongin B	0.50252	405	9413	0.0378833	1.23517e-09
6	ENSMUSG00000002504	65962	Slc9a3r2	solute carrier family 9 (sodium/hydrogen exchanger), member 3 regulator 2	0.555875	240	1921	0.0242754	1.23517e-09
6	ENSMUSG00000024168	407831	Tmem204	transmembrane protein 204	0.601118	213	276	0.00206519	1.23517e-09
6	ENSMUSG00000037805	19896	Rpl10a	ribosomal protein L10A	0.40387	488	10020	0.00906689	1.23517e-09
6	ENSMUSG00000042099	80880	Kank3	KN motif and ankyrin repeat domains 3	0.591034	197	403	0.00409717	1.23517e-09
6	ENSMUSG00000007041	114584	Clic1	chloride intracellular channel 1	1.22768	386	7649	0.0229074	1.23517e-09
6	ENSMUSG00000001525	22154	Tubb5	tubulin, beta 5 class I	1.2344	428	8623	0.00930671	1.23517e-09
6	ENSMUSG00000056492	224792	Adgrf5	adhesion G protein-coupled receptor F5	1.75501	320	510	5.25751e-06	1.23517e-09
6	ENSMUSG00000023959	224796	Clic5	chloride intracellular channel 5	0.657123	193	285	0.00253115	1.23517e-09
6	ENSMUSG00000038781	106766	Stap2	signal transducing adaptor family member 2	0.494017	148	78	0.00151262	1.23517e-09
6	ENSMUSG00000044469	66443	Tnfaip8l1	tumor necrosis factor, alpha-induced protein 8-like 1	0.387925	131	136	0.00332762	1.23517e-09
6	ENSMUSG00000024048	67268	Myl12a	myosin, light chain 12A, regulatory, non-sarcomeric	1.7395	469	8876	0.00215883	1.23517e-09
6	ENSMUSG00000071042	240168	Rasgrp3	RAS, guanyl releasing protein 3	0.577229	216	226	0.000515467	1.23517e-09
6	ENSMUSG00000024074	50766	Crim1	cysteine rich transmembrane BMP regulator 1 (chordin like)	0.595773	247	1548	0.0105732	1.23517e-09
6	ENSMUSG00000036533	260409	Cdc42ep3	CDC42 effector protein (Rho GTPase binding) 3	1.1285	261	815	0.000947097	1.23517e-09
6	ENSMUSG00000024140	13819	Epas1	endothelial PAS domain protein 1	1.26337	311	1704	0.00123998	1.23517e-09
6	ENSMUSG00000033960	240185	Jcad	junctional cadherin 5 associated	0.506907	230	1459	0.0196605	1.23517e-09
6	ENSMUSG00000033107	67664	Rnf125	ring finger protein 125	0.539991	210	806	0.0105277	1.23517e-09
6	ENSMUSG00000024395	225341	Lims2	LIM and senescent cell antigen like domains 2	0.504634	217	1971	0.0372407	1.23517e-09
6	ENSMUSG00000037815	12385	Ctnna1	catenin (cadherin associated protein), alpha 1	1.06495	332	4939	0.0167106	1.23517e-09
6	ENSMUSG00000073599	68545	Ecscr	endothelial cell surface expressed chemotaxis and apoptosis regulator	1.84553	325	787	6.4853e-05	1.23517e-09
6	ENSMUSG00000051375	75599	Pcdh1	protocadherin 1	0.527277	220	237	0.000171018	1.23517e-09
6	ENSMUSG00000024427	24066	Spry4	sprouty homolog 4 (Drosophila)	0.434955	197	1128	0.0206187	1.23517e-09
6	ENSMUSG00000019647	20358	Sema6a	sema domain, transmembrane domain (TM), and cytoplasmic domain, (semaphorin) 6A	0.926816	249	2029	0.0128152	1.23517e-09
6	ENSMUSG00000024538	19038	Ppic	peptidylprolyl isomerase C	0.463692	386	9022	0.0229146	1.23517e-09
6	ENSMUSG00000033032	106877	Afap1l1	actin filament associated protein 1-like 1	1.12985	266	229	1.76459e-05	1.23517e-09
6	ENSMUSG00000032735	319713	Ablim3	actin binding LIM protein family, member 3	1.12088	259	245	4.36433e-05	1.23517e-09
6	ENSMUSG00000053477	21413	Tcf4	transcription factor 4	1.39312	368	7434	0.00892472	1.23517e-09
6	ENSMUSG00000095098	240514	Ccdc85b	coiled-coil domain containing 85B	0.663252	165	867	0.03069	1.23517e-09
6	ENSMUSG00000056201	12631	Cfl1	cofilin 1, non-muscle	1.09712	455	9480	0.0237614	1.23517e-09
6	ENSMUSG00000032946	19395	Rasgrp2	RAS, guanyl releasing protein 2	1.52163	274	861	0.000326859	1.23517e-09
6	ENSMUSG00000024725	20409	Ostf1	osteoclast stimulating factor 1	0.862525	333	5890	0.0465285	3.79005e-07
6	ENSMUSG00000053799	107371	Exoc6	exocyst complex component 6	0.48092	127	183	0.0199641	1.23517e-09
6	ENSMUSG00000055044	54132	Pdlim1	PDZ and LIM domain 1 (elfin)	1.13643	280	3248	0.0104841	1.23517e-09
7	ENSMUSG00000046337	381337	Fam178b	family with sequence similarity 178, member B	0.389499	22	124	0.0139459	0.0152474
7	ENSMUSG00000026094	98267	Stk17b	serine/threonine kinase 17b (apoptosis-inducing)	0.913915	96	943	0.0166811	1.09773e-07
7	ENSMUSG00000026039	68549	Sgo2a	shugoshin 2A	0.784506	178	352	5.2484e-09	9.43527e-09
7	ENSMUSG00000038079	381259	Tmem237	transmembrane protein 237	0.417654	161	1838	0.0309463	9.43527e-09
7	ENSMUSG00000026238	19231	Ptma	prothymosin alpha	0.918703	386	10174	0.0209987	9.43527e-09
7	ENSMUSG00000044783	381280	Hjurp	Holliday junction recognition protein	0.510988	204	3192	0.0213855	9.43527e-09
7	ENSMUSG00000026434	98415	Nucks1	nuclear casein kinase and cyclin-dependent kinase substrate 1	1.23669	279	5443	0.000585061	9.43527e-09
7	ENSMUSG00000033952	12316	Aspm	asp (abnormal spindle)-like, microcephaly associated (Drosophila)	0.966914	193	202	5.2484e-09	9.43527e-09
7	ENSMUSG00000026683	66977	Nuf2	NUF2, NDC80 kinetochore complex component	0.533673	166	126	5.2484e-09	9.43527e-09
7	ENSMUSG00000056569	17528	Mpz	myelin protein zero	4.22785	48	255	0.000356805	7.36925e-05
7	ENSMUSG00000026605	108000	Cenpf	centromere protein F	2.33729	260	404	5.2484e-09	9.43527e-09
7	ENSMUSG00000036752	227613	Tubb4b	tubulin, beta 4B class IVB	1.39948	301	6420	0.00106638	9.43527e-09
7	ENSMUSG00000005233	66442	Spc25	SPC25, NDC80 kinetochore complex component, homolog (S. cerevisiae)	0.900987	189	212	5.2484e-09	9.43527e-09
7	ENSMUSG00000076437	72657	Selenoh	selenoprotein H	1.07993	273	3783	0.000286651	9.43527e-09
7	ENSMUSG00000040549	75786	Ckap5	cytoskeleton associated protein 5	0.716173	218	1839	0.000678358	9.43527e-09
7	ENSMUSG00000027160	68201	Ccdc34	coiled-coil domain containing 34	0.902384	267	4540	0.00201755	9.43527e-09
7	ENSMUSG00000041219	228482	Arhgap11a	Rho GTPase activating protein 11A	0.576253	168	226	3.16874e-07	9.43527e-09
7	ENSMUSG00000040084	12236	Bub1b	BUB1B, mitotic checkpoint serine/threonine kinase	0.533624	159	135	1.04968e-08	9.43527e-09
7	ENSMUSG00000027331	51944	Knstrn	kinetochore-localized astrin/SPAG5 binding	1.09275	230	287	5.2484e-09	9.43527e-09
7	ENSMUSG00000027326	76464	Knl1	kinetochore scaffold 1	0.878978	214	166	5.2484e-09	9.43527e-09
7	ENSMUSG00000027306	108907	Nusap1	nucleolar and spindle associated protein 1	1.20905	183	336	5.2484e-09	9.43527e-09
7	ENSMUSG00000027199	67092	Gatm	glycine amidinotransferase (L-arginine:glycine amidinotransferase)	0.95897	41	73	0.000157981	7.83394e-05
7	ENSMUSG00000027203	110074	Dut	deoxyuridine triphosphatase	0.45048	147	1627	0.0208109	9.43527e-09
7	ENSMUSG00000027375	17153	Mal	myelin and lymphocyte protein, T cell differentiation protein	0.850971	32	25	0.000292864	0.000591212
7	ENSMUSG00000027379	12235	Bub1	BUB1, mitotic checkpoint serine/threonine kinase	0.387267	150	91	9.84952e-08	9.43527e-09
7	ENSMUSG00000048327	70466	Ckap2l	cytoskeleton associated protein 2-like	0.835325	193	213	5.2484e-09	9.43527e-09
7	ENSMUSG00000036992	56488	Nxt1	NTF2-related export protein 1	0.382356	123	1208	0.0372024	9.43527e-09
7	ENSMUSG00000027469	72119	Tpx2	TPX2, microtubule-associated	1.34786	235	325	5.2484e-09	9.43527e-09
7	ENSMUSG00000001403	68612	Ube2c	ubiquitin-conjugating enzyme E2C	1.8094	199	366	5.2484e-09	9.43527e-09
7	ENSMUSG00000013523	76960	Bcas1	breast carcinoma amplified sequence 1	0.405054	28	58	0.00410955	0.00224583
7	ENSMUSG00000015217	15354	Hmgb3	high mobility group box 3	0.640973	203	1135	0.000453929	9.43527e-09
7	ENSMUSG00000034311	16571	Kif4	kinesin family member 4	0.581369	155	121	5.2484e-09	9.43527e-09
7	ENSMUSG00000031425	18823	Plp1	proteolipid protein (myelin) 1	1.09763	49	213	0.000247618	3.17464e-05
7	ENSMUSG00000027699	13605	Ect2	ect2 oncogene	0.625315	146	115	5.2484e-09	9.43527e-09
7	ENSMUSG00000027715	12428	Ccna2	cyclin A2	1.09134	212	191	5.2484e-09	9.43527e-09
7	ENSMUSG00000025758	20873	Plk4	polo-like kinase 4	0.538233	172	839	0.000975551	9.43527e-09
7	ENSMUSG00000027752	69639	Exosc8	exosome component 8	0.508273	165	1661	0.021564	9.43527e-09
7	ENSMUSG00000034349	70099	Smc4	structural maintenance of chromosomes 4	1.72373	286	3088	3.49771e-07	9.43527e-09
7	ENSMUSG00000004897	15191	Hdgf	hepatoma-derived growth factor	0.785133	270	5418	0.011255	9.43527e-09
7	ENSMUSG00000028066	67037	Pmf1	polyamine-modulated factor 1	0.58311	198	716	7.24513e-05	9.43527e-09
7	ENSMUSG00000028044	54124	Cks1b	CDC28 protein kinase 1b	0.479184	263	5865	0.0455553	9.43527e-09
7	ENSMUSG00000001020	20198	S100a4	S100 calcium binding protein A4	0.843496	81	1235	0.0426765	0.000429967
7	ENSMUSG00000015749	66471	Anp32e	acidic (leucine-rich) nuclear phosphoprotein 32 family, member E	0.898308	268	3504	0.00105687	9.43527e-09
7	ENSMUSG00000032854	22239	Ugt8a	UDP galactosyltransferase 8A	0.484866	22	8	0.00150853	0.00569271
7	ENSMUSG00000045328	229841	Cenpe	centromere protein E	1.59307	237	319	5.2484e-09	9.43527e-09
7	ENSMUSG00000037894	51788	H2afz	H2A histone family, member Z	2.16546	346	8177	2.50284e-05	9.43527e-09
7	ENSMUSG00000028175	76131	Depdc1a	DEP domain containing 1a	0.626135	172	85	5.2484e-09	9.43527e-09
7	ENSMUSG00000035683	17279	Melk	maternal embryonic leucine zipper kinase	0.398126	131	119	4.71178e-07	9.43527e-09
7	ENSMUSG00000028333	67628	Anp32b	acidic (leucine-rich) nuclear phosphoprotein 32 family, member B	0.67478	234	4327	0.0370281	9.43527e-09
7	ENSMUSG00000028312	14211	Smc2	structural maintenance of chromosomes 2	1.5829	246	1746	7.55115e-07	9.43527e-09
7	ENSMUSG00000039298	214444	Cdk5rap2	CDK5 regulatory subunit associated protein 2	0.405642	164	1269	0.00475833	9.43527e-09
7	ENSMUSG00000028567	66073	Txndc12	thioredoxin domain containing 12 (endoplasmic reticulum)	0.464844	216	3279	0.0388039	9.43527e-09
7	ENSMUSG00000028551	12580	Cdkn2c	cyclin-dependent kinase inhibitor 2C (p18, inhibits CDK4)	0.598943	135	823	0.00372128	9.43527e-09
7	ENSMUSG00000028678	73804	Kif2c	kinesin family member 2C	0.609377	119	83	1.42737e-06	9.43527e-09
7	ENSMUSG00000006398	107995	Cdc20	cell division cycle 20	1.5027	217	251	5.2484e-09	9.43527e-09
7	ENSMUSG00000028873	52276	Cdca8	cell division cycle associated 8	1.17548	234	262	5.2484e-09	9.43527e-09
7	ENSMUSG00000003038	15331	Hmgn2	high mobility group nucleosomal binding domain 2	1.61719	304	6461	0.000320568	9.43527e-09
7	ENSMUSG00000000682	23833	Cd52	CD52 antigen	2.00245	57	707	0.00552742	0.000696426
7	ENSMUSG00000028832	16765	Stmn1	stathmin 1	2.36312	313	1881	5.2484e-09	9.43527e-09
7	ENSMUSG00000043924	230822	Ncmap	noncompact myelin associated protein	0.445314	15	41	0.00707891	0.0318536
7	ENSMUSG00000028759	15441	Hp1bp3	heterochromatin protein 1, binding protein 3	0.563346	276	6647	0.0381487	9.43527e-09
7	ENSMUSG00000002297	27214	Dbf4	DBF4 zinc finger	0.720108	177	389	1.60276e-06	9.43527e-09
7	ENSMUSG00000025747	22171	Tyms	thymidylate synthase	0.597617	147	969	0.00331083	9.43527e-09
7	ENSMUSG00000029177	12615	Cenpa	centromere protein A	1.90278	245	538	5.2484e-09	9.43527e-09
7	ENSMUSG00000037313	21335	Tacc3	transforming, acidic coiled-coil containing protein 3	1.04635	221	394	5.2484e-09	9.43527e-09
7	ENSMUSG00000015880	54392	Ncapg	non-SMC condensin I complex, subunit G	0.504855	142	136	2.15579e-08	9.43527e-09
7	ENSMUSG00000009013	56455	Dynll1	dynein light chain LC8-type 1	0.791972	350	9540	0.0436495	9.43527e-09
7	ENSMUSG00000029516	12704	Cit	citron	0.502112	155	306	2.26073e-05	9.43527e-09
7	ENSMUSG00000029430	19384	Ran	RAN, member RAS oncogene family	1.17642	307	6745	0.00322345	9.43527e-09
7	ENSMUSG00000056966	118446	Gjc3	gap junction protein, gamma 3	0.425773	30	12	0.000319806	0.000869282
7	ENSMUSG00000066551	15289	Hmgb1	high mobility group box 1	1.16736	332	8977	0.00622338	9.43527e-09
7	ENSMUSG00000029910	56150	Mad2l1	MAD2 mitotic arrest deficient-like 1	0.715746	183	364	4.65369e-07	9.43527e-09
7	ENSMUSG00000023505	14793	Cdca3	cell division cycle associated 3	1.62278	256	319	5.2484e-09	9.43527e-09
7	ENSMUSG00000030122	69202	Ptms	parathymosin	0.570277	275	6275	0.0244867	9.43527e-09
7	ENSMUSG00000038252	68298	Ncapd2	non-SMC condensin I complex, subunit D2	0.561795	175	567	7.52389e-05	9.43527e-09
7	ENSMUSG00000030335	66493	Mrpl51	mitochondrial ribosomal protein L51	0.57877	269	5284	0.0358046	9.43527e-09
7	ENSMUSG00000047976	16485	Kcna1	potassium voltage-gated channel, shaker-related subfamily, member 1	0.670404	29	13	0.000519232	0.00112286
7	ENSMUSG00000001517	14235	Foxm1	forkhead box M1	0.402468	138	156	1.36748e-06	9.43527e-09
7	ENSMUSG00000098318	381822	Lockd	lncRNA downstream of Cdkn1b	1.22466	237	497	5.2484e-09	9.43527e-09
7	ENSMUSG00000060860	77891	Ube2s	ubiquitin-conjugating enzyme E2S	1.08691	287	6501	0.00284991	9.43527e-09
7	ENSMUSG00000041571	20364	Selenow	selenoprotein W	0.39301	336	9210	0.0235314	9.43527e-09
7	ENSMUSG00000052833	56459	Sae1	SUMO1 activating enzyme subunit 1	0.756262	230	3235	0.017686	9.43527e-09
7	ENSMUSG00000053198	19153	Prx	periaxin	0.662901	35	163	0.00244526	0.00108279
7	ENSMUSG00000040212	13732	Emp3	epithelial membrane protein 3	0.468473	304	7691	0.0417812	4.34566e-05
7	ENSMUSG00000038943	233406	Prc1	protein regulator of cytokinesis 1	1.6558	208	477	5.2484e-09	9.43527e-09
7	ENSMUSG00000030701	27276	Plekhb1	pleckstrin homology domain containing, family B (evectins) member 1	0.540232	30	23	0.000471718	0.000963681
7	ENSMUSG00000030649	75430	Anapc15	anaphase prompoting complex C subunit 15	0.419219	140	1080	0.0132647	9.43527e-09
7	ENSMUSG00000030978	20133	Rrm1	ribonucleotide reductase M1	0.56916	172	1290	0.00308875	9.43527e-09
7	ENSMUSG00000030654	54208	Arl6ip1	ADP-ribosylation factor-like 6 interacting protein 1	1.12354	264	5465	0.00741513	9.43527e-09
7	ENSMUSG00000030867	18817	Plk1	polo-like kinase 1	0.575443	146	107	5.2484e-09	9.43527e-09
7	ENSMUSG00000030677	110033	Kif22	kinesin family member 22	0.558656	160	169	1.89001e-07	9.43527e-09
7	ENSMUSG00000066979	12237	Bub3	BUB3 mitotic checkpoint protein	0.59651	200	2841	0.0138435	9.43527e-09
7	ENSMUSG00000031004	17345	Mki67	antigen identified by monoclonal antibody Ki 67	2.05478	265	515	5.2484e-09	9.43527e-09
7	ENSMUSG00000075266	66311	Cenpw	centromere protein W	0.691113	217	733	4.95031e-06	9.43527e-09
7	ENSMUSG00000019942	12534	Cdk1	cyclin-dependent kinase 1	1.14137	194	593	2.76602e-07	9.43527e-09
7	ENSMUSG00000062075	16907	Lmnb2	lamin B2	0.509489	157	400	6.6493e-05	9.43527e-09
7	ENSMUSG00000074802	237436	Gas2l3	growth arrest-specific 2 like 3	0.721468	163	115	5.2484e-09	9.43527e-09
7	ENSMUSG00000019961	21917	Tmpo	thymopoietin	1.12636	249	2111	6.645e-05	9.43527e-09
7	ENSMUSG00000022322	20419	Shcbp1	Shc SH2-domain binding protein 1	0.519805	158	184	3.67048e-07	9.43527e-09
7	ENSMUSG00000037725	80986	Ckap2	cytoskeleton associated protein 2	1.3085	219	450	5.2484e-09	9.43527e-09
7	ENSMUSG00000039396	234258	Neil3	nei like 3 (E. coli)	0.384993	127	116	3.12905e-06	9.43527e-09
7	ENSMUSG00000054717	97165	Hmgb2	high mobility group box 2	2.30474	306	3530	5.2484e-09	9.43527e-09
7	ENSMUSG00000031754	68219	Nudt21	nudix (nucleoside diphosphate linked moiety X)-type motif 21	0.499183	257	4415	0.0403494	9.43527e-09
7	ENSMUSG00000031775	67801	Pllp	plasma membrane proteolipid	0.431961	18	57	0.00583217	0.0198773
7	ENSMUSG00000014633	66531	Cmc2	COX assembly mitochondrial protein 2	0.464044	196	2044	0.0079925	9.43527e-09
7	ENSMUSG00000021811	108671	Dnajc9	DnaJ heat shock protein family (Hsp40) member C9	0.793615	181	1471	0.00340873	9.43527e-09
7	ENSMUSG00000037628	72391	Cdkn3	cyclin-dependent kinase inhibitor 3	0.807685	194	182	5.2484e-09	9.43527e-09
7	ENSMUSG00000037544	218977	Dlgap5	discs, large (Drosophila) homolog-associated protein 5	0.451231	138	112	5.2484e-09	9.43527e-09
7	ENSMUSG00000022033	52033	Pbk	PDZ binding kinase	0.698528	155	174	4.53252e-07	9.43527e-09
7	ENSMUSG00000022034	71988	Esco2	establishment of sister chromatid cohesion N-acetyltransferase 2	0.485393	109	143	3.19914e-05	9.43527e-09
7	ENSMUSG00000048922	108912	Cdca2	cell division cycle associated 2	0.403418	131	188	7.78975e-06	9.43527e-09
7	ENSMUSG00000022021	56419	Diaph3	diaphanous related formin 3	0.888872	215	272	5.2484e-09	9.43527e-09
7	ENSMUSG00000033186	76789	Mzt1	mitotic spindle organizing protein 1	0.471415	181	2169	0.026272	9.43527e-09
7	ENSMUSG00000022070	77744	Bora	bora, aurora kinase A activator	0.597393	99	213	0.000664596	9.43527e-09
7	ENSMUSG00000096472	12581	Cdkn2d	cyclin-dependent kinase inhibitor 2D (p19, inhibits CDK4)	0.691151	182	1451	0.000859031	9.43527e-09
7	ENSMUSG00000074476	67629	Spc24	SPC24, NDC80 kinetochore complex component, homolog (S. cerevisiae)	0.735741	199	857	0.000208457	9.43527e-09
7	ENSMUSG00000036777	68743	Anln	anillin, actin binding protein	0.837596	202	294	5.2484e-09	9.43527e-09
7	ENSMUSG00000049932	15270	H2afx	H2A histone family, member X	1.3292	254	2002	2.3283e-06	9.43527e-09
7	ENSMUSG00000032094	12500	Cd3d	CD3 antigen, delta polypeptide	1.27326	22	237	0.00743184	0.035493
7	ENSMUSG00000066705	59095	Fxyd6	FXYD domain-containing ion transport regulator 6	0.63418	200	2689	0.0310639	9.43527e-09
7	ENSMUSG00000039542	17967	Ncam1	neural cell adhesion molecule 1	0.591689	236	2351	0.00296094	9.43527e-09
7	ENSMUSG00000032254	71819	Kif23	kinesin family member 23	1.04864	206	333	5.2484e-09	9.43527e-09
7	ENSMUSG00000040204	68026	Pclaf	PCNA clamp associated factor	1.5857	244	508	5.2484e-09	9.43527e-09
7	ENSMUSG00000032218	12442	Ccnb2	cyclin B2	1.82349	260	460	5.2484e-09	9.43527e-09
7	ENSMUSG00000032221	17427	Mns1	meiosis-specific nuclear structural protein 1	0.399075	130	187	5.03559e-06	9.43527e-09
7	ENSMUSG00000066456	94353	Hmgn3	high mobility group nucleosomal binding domain 3	0.638891	266	5974	0.0466182	6.19585e-05
7	ENSMUSG00000036768	209737	Kif15	kinesin family member 15	0.593135	171	194	5.2484e-09	9.43527e-09
7	ENSMUSG00000071866	268373	Ppia	peptidylprolyl isomerase A	0.818773	391	10227	0.0439497	9.43527e-09
7	ENSMUSG00000041126	77605	H2afv	H2A histone family, member V	1.43551	299	6455	0.000302056	9.43527e-09
7	ENSMUSG00000020330	15366	Hmmr	hyaluronan mediated motility receptor (RHAMM)	1.38452	240	176	5.2484e-09	9.43527e-09
7	ENSMUSG00000018217	18858	Pmp22	peripheral myelin protein 22	1.86901	305	7504	0.0208096	0.00432596
7	ENSMUSG00000020897	20877	Aurkb	aurora kinase B	0.727597	149	190	1.57411e-07	9.43527e-09
7	ENSMUSG00000040599	67139	Mis12	MIS12 kinetochore complex component	0.448055	96	853	0.0448128	9.43527e-09
7	ENSMUSG00000020808	109212	Pimreg	PICALM interacting mitotic regulator	0.953594	200	156	5.2484e-09	9.43527e-09
7	ENSMUSG00000020914	21973	Top2a	topoisomerase (DNA) II alpha	2.51841	223	535	5.2484e-09	9.43527e-09
7	ENSMUSG00000006782	12799	Cnp	2',3'-cyclic nucleotide 3' phosphodiesterase	0.91914	94	1658	0.0357088	0.00149249
7	ENSMUSG00000010362	66599	Rdm1	RAD52 motif 1	0.401497	127	1055	0.0214716	9.43527e-09
7	ENSMUSG00000018362	16647	Kpna2	karyopherin (importin) alpha 2	0.461708	108	456	0.00174514	9.43527e-09
7	ENSMUSG00000025574	21877	Tk1	thymidine kinase 1	0.606005	157	295	3.29245e-05	9.43527e-09
7	ENSMUSG00000017716	11799	Birc5	baculoviral IAP repeat-containing 5	1.87242	271	449	5.2484e-09	9.43527e-09
7	ENSMUSG00000058773	56702	Hist1h1b	histone cluster 1, H1b	0.732706	87	154	5.00021e-05	9.43527e-09
7	ENSMUSG00000060639	319158	Hist1h4i	histone cluster 1, H4i	0.414195	82	218	0.00347762	9.43527e-09
7	ENSMUSG00000069272	319166	Hist1h2ae	histone cluster 1, H2ae	0.411686	66	110	0.000719131	9.43527e-09
7	ENSMUSG00000051627	50709	Hist1h1e	histone cluster 1, H1e	0.643041	111	1076	0.00428386	9.43527e-09
7	ENSMUSG00000018102	68024	Hist1h2bc	histone cluster 1, H2bc	0.992089	205	3307	0.00928183	9.43527e-09
7	ENSMUSG00000036181	50708	Hist1h1c	histone cluster 1, H1c	1.11763	207	2333	0.00338434	9.43527e-09
7	ENSMUSG00000006715	57441	Gmnn	geminin	0.442378	114	435	0.00283772	9.43527e-09
7	ENSMUSG00000021377	110052	Dek	DEK oncogene (DNA binding)	0.931261	266	4519	0.00603697	9.43527e-09
7	ENSMUSG00000021391	66336	Cenpp	centromere protein P	0.385242	144	227	2.24958e-05	9.43527e-09
7	ENSMUSG00000062248	66197	Cks2	CDC28 protein kinase regulatory subunit 2	2.03393	264	1565	5.2484e-09	9.43527e-09
7	ENSMUSG00000021485	17121	Mxd3	Max dimerization protein 3	0.691341	181	161	5.2484e-09	9.43527e-09
7	ENSMUSG00000021569	69716	Trip13	thyroid hormone receptor interactor 13	0.474151	143	284	2.41296e-05	9.43527e-09
7	ENSMUSG00000041431	268697	Ccnb1	cyclin B1	1.08916	190	178	5.2484e-09	9.43527e-09
7	ENSMUSG00000020649	20135	Rrm2	ribonucleotide reductase M2	0.549709	118	359	0.000972565	9.43527e-09
7	ENSMUSG00000036169	66042	Sostdc1	sclerostin domain containing 1	0.688491	25	66	0.00387738	0.00481114
7	ENSMUSG00000035293	217558	G2e3	G2/M-phase specific E3 ubiquitin ligase	0.75202	183	1980	0.0033725	9.43527e-09
7	ENSMUSG00000047534	217653	Mis18bp1	MIS18 binding protein 1	0.619075	156	142	5.2484e-09	9.43527e-09
7	ENSMUSG00000042029	76044	Ncapg2	non-SMC condensin II complex, subunit G2	0.424764	156	692	0.000763834	9.43527e-09
7	ENSMUSG00000022314	19357	Rad21	RAD21 cohesin complex component	0.928222	266	3526	0.000626949	9.43527e-09
7	ENSMUSG00000022360	70472	Atad2	ATPase family, AAA domain containing 2	0.723481	139	1238	0.008405	9.43527e-09
7	ENSMUSG00000068220	16852	Lgals1	lectin, galactose binding, soluble 1	0.615047	391	10431	0.0436024	9.43527e-09
7	ENSMUSG00000096210	14958	H1f0	H1 histone family, member 0	0.959335	291	6352	0.0119483	9.43527e-09
7	ENSMUSG00000022391	19387	Rangap1	RAN GTPase activating protein 1	0.938441	230	1334	4.21717e-05	9.43527e-09
7	ENSMUSG00000068101	66570	Cenpm	centromere protein M	0.860513	225	454	5.2484e-09	9.43527e-09
7	ENSMUSG00000008690	52683	Ncaph2	non-SMC condensin II complex, subunit H2	0.39259	210	2695	0.0219423	9.43527e-09
7	ENSMUSG00000023004	22143	Tuba1b	tubulin, alpha 1B	1.44636	347	8701	0.00154202	9.43527e-09
7	ENSMUSG00000043091	22146	Tuba1c	tubulin, alpha 1C	1.06136	211	2521	0.00140933	9.43527e-09
7	ENSMUSG00000023015	26934	Racgap1	Rac GTPase-activating protein 1	1.15301	244	324	5.2484e-09	9.43527e-09
7	ENSMUSG00000022505	13731	Emp2	epithelial membrane protein 2	0.540706	167	2216	0.0265309	9.43527e-09
7	ENSMUSG00000022678	67203	Nde1	nudE neurodevelopment protein 1	0.41799	168	1538	0.0154081	9.43527e-09
7	ENSMUSG00000033031	224171	C330027C09Rik	RIKEN cDNA C330027C09 gene	0.559043	164	215	5.2484e-09	9.43527e-09
7	ENSMUSG00000015467	81701	Egfl8	EGF-like domain 8	0.61607	46	508	0.0153211	0.00183075
7	ENSMUSG00000007050	27756	Lsm2	LSM2 homolog, U6 small nuclear RNA and mRNA degradation associated	0.455318	211	2719	0.0163868	9.43527e-09
7	ENSMUSG00000001525	22154	Tubb5	tubulin, beta 5 class I	1.27615	335	8716	0.00822548	9.43527e-09
7	ENSMUSG00000023919	83815	Cenpq	centromere protein Q	0.606942	179	612	0.000156545	9.43527e-09
7	ENSMUSG00000023940	72415	Sgo1	shugoshin 1	0.607968	147	225	4.76885e-07	9.43527e-09
7	ENSMUSG00000024056	67052	Ndc80	NDC80 kinetochore complex component	0.491398	137	119	1.14238e-06	9.43527e-09
7	ENSMUSG00000036438	12314	Calm2	calmodulin 2	0.942997	344	9426	0.0318799	9.43527e-09
7	ENSMUSG00000098090	77022	2700099C18Rik	NDC80 homolog, kinetochore complex component pseudogene	0.439279	150	221	1.17032e-05	9.43527e-09
7	ENSMUSG00000002477	20641	Snrpd1	small nuclear ribonucleoprotein D1	0.695793	271	4934	0.0180227	9.43527e-09
7	ENSMUSG00000003779	19348	Kif20a	kinesin family member 20A	0.620115	179	144	5.2484e-09	9.43527e-09
7	ENSMUSG00000024590	16906	Lmnb1	lamin B1	0.74601	202	1130	0.00022639	9.43527e-09
7	ENSMUSG00000024610	16149	Cd74	CD74 antigen (invariant polypeptide of major histocompatibility complex, class II antigen-associated)	2.47035	70	1510	0.00849708	0.0200505
7	ENSMUSG00000001473	67951	Tubb6	tubulin, beta 6 class V	1.11146	287	6280	0.00211217	9.43527e-09
7	ENSMUSG00000036223	66468	Ska1	spindle and kinetochore associated complex subunit 1	0.446288	138	113	1.39953e-05	9.43527e-09
7	ENSMUSG00000041607	17196	Mbp	myelin basic protein	3.02936	49	403	0.000664303	0.000276203
7	ENSMUSG00000056629	14227	Fkbp2	FK506 binding protein 2	0.599995	265	5301	0.0417721	9.43527e-09
7	ENSMUSG00000024660	16319	Incenp	inner centromere protein	0.73897	166	344	1.27939e-06	9.43527e-09
7	ENSMUSG00000024661	14319	Fth1	ferritin heavy polypeptide 1	0.531457	421	10554	0.0190209	9.43527e-09
7	ENSMUSG00000056290	60361	Ms4a4b	membrane-spanning 4-domains, subfamily A, member 4B	0.789818	21	183	0.0105595	0.0289915
7	ENSMUSG00000024691	107373	Fam111a	family with sequence similarity 111, member A	0.573072	190	2782	0.0254282	9.43527e-09
7	ENSMUSG00000024795	240641	Kif20b	kinesin family member 20B	0.814103	188	252	5.2484e-09	9.43527e-09
7	ENSMUSG00000012443	16551	Kif11	kinesin family member 11	0.735458	174	247	5.2484e-09	9.43527e-09
8	ENSMUSG00000016918	240725	Sulf1	sulfatase 1	1.40115	321	2468	1.08079e-06	2.84313e-10
8	ENSMUSG00000067780	94227	Pi15	peptidase inhibitor 15	0.543833	263	4450	0.00532101	2.84313e-10
8	ENSMUSG00000025776	83691	Crispld1	cysteine-rich secretory protein LCCL domain containing 1	0.708541	186	629	1.08079e-06	2.84313e-10
8	ENSMUSG00000026131	13518	Dst	dystonin	0.492177	310	5971	0.00615675	2.84313e-10
8	ENSMUSG00000026043	12825	Col3a1	collagen, type III, alpha 1	0.98072	374	10669	0.000781703	2.84313e-10
8	ENSMUSG00000026042	12832	Col5a2	collagen, type V, alpha 2	0.409408	367	9717	0.00451308	2.84313e-10
8	ENSMUSG00000043629	67080	1700019D03Rik	RIKEN cDNA 1700019D03 gene	0.446934	195	1816	0.000651157	2.84313e-10
8	ENSMUSG00000026193	14268	Fn1	fibronectin 1	1.61138	369	9222	4.88168e-06	2.84313e-10
8	ENSMUSG00000026185	16011	Igfbp5	insulin-like growth factor binding protein 5	0.901545	213	3597	0.00737751	2.84313e-10
8	ENSMUSG00000026255	98363	Efhd1	EF hand domain containing 1	0.885359	261	2400	4.41896e-05	2.84313e-10
8	ENSMUSG00000026399	13136	Cd55	CD55 molecule, decay accelerating factor for complement	1.43515	332	3519	1.08079e-06	2.84313e-10
8	ENSMUSG00000026574	56429	Dpt	dermatopontin	0.678346	372	9875	0.00061371	2.84313e-10
8	ENSMUSG00000040612	100039795	Ildr2	immunoglobulin-like domain containing receptor 2	0.834377	210	1465	2.26669e-05	2.84313e-10
8	ENSMUSG00000026674	18214	Ddr2	discoidin domain receptor family, member 2	0.508562	321	6736	0.001776	2.84313e-10
8	ENSMUSG00000038463	320078	Olfml2b	olfactomedin-like 2B	0.468267	264	4993	0.00451425	2.84313e-10
8	ENSMUSG00000037872	13349	Ackr1	atypical chemokine receptor 1 (Duffy blood group)	0.705283	204	941	7.49726e-06	2.84313e-10
8	ENSMUSG00000005338	94332	Cadm3	cell adhesion molecule 3	0.964249	267	2108	1.53431e-05	2.84313e-10
8	ENSMUSG00000016494	12490	Cd34	CD34 antigen	1.11052	364	7942	5.18135e-05	2.84313e-10
8	ENSMUSG00000025780	209378	Itih5	inter-alpha (globulin) inhibitor H5	0.589228	346	8600	0.002888	2.84313e-10
8	ENSMUSG00000026748	67448	Plxdc2	plexin domain containing 2	0.423001	281	5328	0.0128153	2.84313e-10
8	ENSMUSG00000026837	12831	Col5a1	collagen, type V, alpha 1	0.564268	368	9525	0.00301668	2.84313e-10
8	ENSMUSG00000047250	19224	Ptgs1	prostaglandin-endoperoxide synthase 1	0.517243	143	501	4.24341e-05	2.84313e-10
8	ENSMUSG00000035000	13482	Dpp4	dipeptidylpeptidase 4	1.55128	331	2005	1.08079e-06	2.84313e-10
8	ENSMUSG00000027188	210622	Pamr1	peptidase domain containing associated with muscle regeneration 1	1.21037	325	3792	5.20903e-06	2.84313e-10
8	ENSMUSG00000027204	14118	Fbn1	fibrillin 1	2.01552	369	9140	1.08079e-06	2.84313e-10
8	ENSMUSG00000037902	19261	Sirpa	signal-regulatory protein alpha	0.387712	159	2184	0.00816294	2.84313e-10
8	ENSMUSG00000027318	110751	Adam33	a disintegrin and metallopeptidase domain 33	0.494186	259	4809	0.00685861	2.84313e-10
8	ENSMUSG00000006800	72043	Sulf2	sulfatase 2	0.561585	244	3665	0.00185052	2.84313e-10
8	ENSMUSG00000017969	19223	Ptgis	prostaglandin I2 (prostacyclin) synthase	0.775999	303	4566	0.000462042	2.84313e-10
8	ENSMUSG00000008999	12162	Bmp7	bone morphogenetic protein 7	0.724034	174	404	1.08079e-06	2.84313e-10
8	ENSMUSG00000004317	12728	Clcn5	chloride channel, voltage-sensitive 5	0.456201	225	3908	0.0130486	2.84313e-10
8	ENSMUSG00000017057	16164	Il13ra1	interleukin 13 receptor, alpha 1	0.530038	182	1080	0.000191592	2.84313e-10
8	ENSMUSG00000055653	14734	Gpc3	glypican 3	0.96241	367	7995	0.000366422	2.84313e-10
8	ENSMUSG00000031239	16431	Itm2a	integral membrane protein 2A	0.772831	370	9086	0.00236502	2.84313e-10
8	ENSMUSG00000052854	27206	Nrk	Nik related kinase	1.52797	344	4280	1.08079e-06	2.84313e-10
8	ENSMUSG00000031298	237175	Adgrg2	adhesion G protein-coupled receptor G2	0.398149	124	571	0.000152942	2.84313e-10
8	ENSMUSG00000027706	69276	Sec62	SEC62 homolog (S. cerevisiae)	0.520739	351	9044	0.00922701	2.84313e-10
8	ENSMUSG00000046743	329628	Fat4	FAT atypical cadherin 4	0.468508	156	2052	0.00510309	2.84313e-10
8	ENSMUSG00000027750	50706	Postn	periostin, osteoblast specific factor	0.438656	373	9711	0.00840784	2.84313e-10
8	ENSMUSG00000034109	73124	Golim4	golgi integral membrane protein 4	0.548454	303	6512	0.00712705	2.84313e-10
8	ENSMUSG00000027996	20319	Sfrp2	secreted frizzled-related protein 2	0.803973	299	4210	0.000490165	2.84313e-10
8	ENSMUSG00000028047	21827	Thbs3	thrombospondin 3	0.595662	314	5782	0.00287292	2.84313e-10
8	ENSMUSG00000015850	229595	Adamtsl4	ADAMTS-like 4	0.921963	271	2740	2.52954e-05	2.84313e-10
8	ENSMUSG00000028108	13601	Ecm1	extracellular matrix protein 1	0.664648	319	4713	0.000578891	2.84313e-10
8	ENSMUSG00000027864	19221	Ptgfrn	prostaglandin F2 receptor negative regulator	0.436704	258	4905	0.0088705	2.84313e-10
8	ENSMUSG00000002233	11853	Rhoc	ras homolog family member C	0.429997	321	7906	0.0154399	2.84313e-10
8	ENSMUSG00000028195	16007	Cyr61	cysteine rich protein 61	0.428304	332	8660	0.0415614	2.84313e-10
8	ENSMUSG00000028173	68151	Wls	wntless homolog (Drosophila)	0.656963	310	6160	0.00172542	2.84313e-10
8	ENSMUSG00000041261	12319	Car8	carbonic anhydrase 8	0.42614	141	906	0.000861365	2.84313e-10
8	ENSMUSG00000028416	12017	Bag1	BCL2-associated athanogene 1	0.435825	206	2878	0.00367558	2.84313e-10
8	ENSMUSG00000028476	53614	Reck	reversion-inducing-cysteine-rich protein with kazal motifs	0.442579	214	3485	0.00581059	2.84313e-10
8	ENSMUSG00000060206	242466	Zfp462	zinc finger protein 462	0.426671	182	2192	0.00307268	2.84313e-10
8	ENSMUSG00000066113	77739	Adamtsl1	ADAMTS-like 1	0.5491	247	3386	0.00275595	2.84313e-10
8	ENSMUSG00000028497	66775	Hacd4	3-hydroxyacyl-CoA dehydratase 4	0.409633	128	883	0.000776273	2.84313e-10
8	ENSMUSG00000006386	21687	Tek	endothelial-specific receptor tyrosine kinase	0.606228	232	2582	0.000782907	2.84313e-10
8	ENSMUSG00000028788	19244	Ptp4a2	protein tyrosine phosphatase 4a2	0.410692	332	8244	0.00879138	2.84313e-10
8	ENSMUSG00000041120	17965	Nbl1	neuroblastoma, suppression of tumorigenicity 1	0.526815	215	2642	0.00107877	2.84313e-10
8	ENSMUSG00000028583	14726	Pdpn	podoplanin	0.623117	270	3655	0.000783083	2.84313e-10
8	ENSMUSG00000029061	26561	Mmp23	matrix metallopeptidase 23	0.463848	341	7788	0.00802892	2.84313e-10
8	ENSMUSG00000040254	108151	Sema3d	sema domain, immunoglobulin domain (Ig), short basic domain, secreted, (semaphorin) 3D	1.01192	233	735	1.08079e-06	2.84313e-10
8	ENSMUSG00000028780	20348	Sema3c	sema domain, immunoglobulin domain (Ig), short basic domain, secreted, (semaphorin) 3C	2.12274	365	5245	1.08079e-06	2.84313e-10
8	ENSMUSG00000039883	74511	Lrrc17	leucine rich repeat containing 17	0.581304	328	7015	0.00216742	2.84313e-10
8	ENSMUSG00000029161	68567	Cgref1	cell growth regulator with EF hand domain 1	0.612182	151	954	4.2378e-05	2.84313e-10
8	ENSMUSG00000037379	100689	Spon2	spondin 2, extracellular matrix protein	0.470982	258	4858	0.0146039	2.84313e-10
8	ENSMUSG00000036596	242939	Cpz	carboxypeptidase Z	0.694132	284	5645	0.00539864	2.84313e-10
8	ENSMUSG00000029096	78558	Htra3	HtrA serine peptidase 3	0.901906	354	8381	0.000493421	2.84313e-10
8	ENSMUSG00000029178	16599	Klf3	Kruppel-like factor 3 (basic)	0.682152	275	4580	0.000937273	2.84313e-10
8	ENSMUSG00000029201	22235	Ugdh	UDP-glucose dehydrogenase	0.807244	344	7733	0.00024163	2.84313e-10
8	ENSMUSG00000029223	22223	Uchl1	ubiquitin carboxy-terminal hydrolase L1	0.540383	153	897	0.000248206	2.84313e-10
8	ENSMUSG00000037736	77569	Limch1	LIM and calponin homology domains 1	0.648714	228	1894	0.000243056	2.84313e-10
8	ENSMUSG00000000560	14395	Gabra2	gamma-aminobutyric acid (GABA) A receptor, subunit alpha 2	0.482611	88	84	1.08079e-06	2.84313e-10
8	ENSMUSG00000058427	20310	Cxcl2	chemokine (C-X-C motif) ligand 2	0.650647	124	1583	0.0327508	2.84313e-10
8	ENSMUSG00000029484	11745	Anxa3	annexin A3	1.15255	344	3655	1.34255e-05	2.84313e-10
8	ENSMUSG00000029335	110075	Bmp3	bone morphogenetic protein 3	0.649519	163	515	1.08079e-06	2.84313e-10
8	ENSMUSG00000049550	56430	Clip1	CAP-GLY domain containing linker protein 1	0.592568	286	5302	0.00216602	2.84313e-10
8	ENSMUSG00000044017	243277	Adgrd1	adhesion G protein-coupled receptor D1	0.673728	271	3131	0.000196361	2.84313e-10
8	ENSMUSG00000029675	13717	Eln	elastin	1.49527	325	8107	0.00457585	2.84313e-10
8	ENSMUSG00000029659	70717	Medag	mesenteric estrogen dependent adipogenesis	0.427822	284	5403	0.0034334	2.84313e-10
8	ENSMUSG00000029661	12843	Col1a2	collagen, type I, alpha 2	0.97381	374	10576	0.000567416	2.84313e-10
8	ENSMUSG00000010797	22413	Wnt2	wingless-type MMTV integration site family, member 2	1.45212	290	1224	1.08079e-06	2.84313e-10
8	ENSMUSG00000029767	12321	Calu	calumenin	0.578066	350	8740	0.00305179	2.84313e-10
8	ENSMUSG00000029860	22793	Zyx	zyxin	0.537828	293	5539	0.00176195	2.84313e-10
8	ENSMUSG00000053007	231991	Creb5	cAMP responsive element binding protein 5	1.24888	342	5690	1.45716e-05	2.84313e-10
8	ENSMUSG00000030084	18844	Plxna1	plexin A1	0.57158	194	2086	0.000570547	2.84313e-10
8	ENSMUSG00000064080	14115	Fbln2	fibulin 2	0.858611	342	6953	0.000747434	2.84313e-10
8	ENSMUSG00000030067	108655	Foxp1	forkhead box P1	0.512475	270	4506	0.00472841	2.84313e-10
8	ENSMUSG00000030116	50530	Mfap5	microfibrillar associated protein 5	1.99434	373	8512	1.08079e-06	2.84313e-10
8	ENSMUSG00000030247	16523	Kcnj8	potassium inwardly-rectifying channel, subfamily J, member 8	1.15398	248	1537	1.08079e-06	2.84313e-10
8	ENSMUSG00000002602	26362	Axl	AXL receptor tyrosine kinase	1.1598	353	7250	1.75397e-05	2.84313e-10
8	ENSMUSG00000046056	282619	Sbsn	suprabasin	0.506352	196	999	0.000514699	2.84313e-10
8	ENSMUSG00000074199	64661	Krtdap	keratinocyte differentiation associated protein	1.76005	201	709	1.08079e-06	2.84313e-10
8	ENSMUSG00000040212	13732	Emp3	epithelial membrane protein 3	0.651526	330	7665	0.00252258	2.84313e-10
8	ENSMUSG00000030513	18553	Pcsk6	proprotein convertase subtilisin/kexin type 6	0.707051	245	2851	0.000379154	2.84313e-10
8	ENSMUSG00000015134	56847	Aldh1a3	aldehyde dehydrogenase family 1, subfamily A3	0.985058	227	1041	1.08079e-06	2.84313e-10
8	ENSMUSG00000025790	108116	Slco3a1	solute carrier organic anion transporter family, member 3a1	0.391691	179	2155	0.00193754	2.84313e-10
8	ENSMUSG00000025584	18584	Pde8a	phosphodiesterase 8A	0.502574	196	1872	0.000686131	2.84313e-10
8	ENSMUSG00000039405	76453	Prss23	protease, serine 23	0.880083	306	3378	0.000246002	2.84313e-10
8	ENSMUSG00000030772	50781	Dkk3	dickkopf WNT signaling pathway inhibitor 3	0.448675	120	883	0.00136986	2.84313e-10
8	ENSMUSG00000055723	66922	Rras2	related RAS viral (r-ras) oncogene 2	0.504459	149	823	4.18564e-05	2.84313e-10
8	ENSMUSG00000018819	16985	Lsp1	lymphocyte specific 1	0.402472	220	4562	0.0095503	2.84313e-10
8	ENSMUSG00000000031	14955	H19	H19, imprinted maternally expressed transcript	0.872584	364	7819	0.00195616	2.84313e-10
8	ENSMUSG00000048583	16002	Igf2	insulin-like growth factor 2	0.993931	366	7810	0.00099929	2.84313e-10
8	ENSMUSG00000037664	12577	Cdkn1c	cyclin-dependent kinase inhibitor 1C (P57)	0.938805	313	5519	0.000851584	2.84313e-10
8	ENSMUSG00000038587	83397	Akap12	A kinase (PRKA) anchor protein (gravin) 12	0.652628	349	8352	0.00242399	2.84313e-10
8	ENSMUSG00000019806	66253	Aig1	androgen-induced 1	0.754183	203	1995	0.000261097	2.84313e-10
8	ENSMUSG00000039835	215819	Nhsl1	NHS-like 1	0.585874	204	2245	0.000476254	2.84313e-10
8	ENSMUSG00000069662	17118	Marcks	myristoylated alanine rich protein kinase C substrate	0.772158	364	9321	0.000592464	2.84313e-10
8	ENSMUSG00000035863	18483	Palm	paralemmin	0.382683	228	3476	0.00766469	2.84313e-10
8	ENSMUSG00000043822	66548	Adamtsl5	ADAMTS-like 5	0.40777	177	2154	0.00459853	2.84313e-10
8	ENSMUSG00000020044	21859	Timp3	tissue inhibitor of metalloproteinase 3	0.756711	341	6527	0.0011539	2.84313e-10
8	ENSMUSG00000036446	17022	Lum	lumican	0.444176	371	9276	0.0145638	2.84313e-10
8	ENSMUSG00000019943	67972	Atp2b1	ATPase, Ca++ transporting, plasma membrane 1	0.553413	322	6931	0.00419866	2.84313e-10
8	ENSMUSG00000020181	260315	Nav3	neuron navigator 3	0.676089	246	2696	0.000223348	2.84313e-10
8	ENSMUSG00000020186	13008	Csrp2	cysteine and glycine-rich protein 2	0.402414	316	7858	0.0169288	2.84313e-10
8	ENSMUSG00000031538	18791	Plat	plasminogen activator, tissue	0.872779	331	5379	0.00016796	2.84313e-10
8	ENSMUSG00000031565	14182	Fgfr1	fibroblast growth factor receptor 1	0.603643	341	7509	0.00137428	2.84313e-10
8	ENSMUSG00000031595	68797	Pdgfrl	platelet-derived growth factor receptor-like	0.514012	265	4094	0.00420402	2.84313e-10
8	ENSMUSG00000031613	15446	Hpgd	hydroxyprostaglandin dehydrogenase 15 (NAD)	0.49774	181	2706	0.00661019	2.84313e-10
8	ENSMUSG00000055148	16598	Klf2	Kruppel-like factor 2 (lung)	0.448668	283	5616	0.0127091	2.84313e-10
8	ENSMUSG00000031740	17390	Mmp2	matrix metallopeptidase 2	0.485776	364	8533	0.00577719	2.84313e-10
8	ENSMUSG00000014846	67971	Tppp3	tubulin polymerization-promoting protein family member 3	0.494399	346	8474	0.00609093	2.84313e-10
8	ENSMUSG00000052557	209239	Gan	giant axonal neuropathy	0.483941	180	1865	0.00127053	2.84313e-10
8	ENSMUSG00000025278	286940	Flnb	filamin, beta	0.582213	227	2682	0.000664802	2.84313e-10
8	ENSMUSG00000021835	12159	Bmp4	bone morphogenetic protein 4	0.467371	135	450	1.59093e-05	2.84313e-10
8	ENSMUSG00000022032	71145	Scara5	scavenger receptor class A, member 5	0.657053	253	2373	0.000361801	2.84313e-10
8	ENSMUSG00000034463	219151	Scara3	scavenger receptor class A, member 3	0.696973	298	4854	0.000505883	2.84313e-10
8	ENSMUSG00000022044	56471	Stmn4	stathmin-like 4	0.448288	126	725	0.000833178	2.84313e-10
8	ENSMUSG00000034205	94352	Loxl2	lysyl oxidase-like 2	0.527305	342	7878	0.00328461	2.84313e-10
8	ENSMUSG00000022098	12153	Bmp1	bone morphogenetic protein 1	0.562727	286	4866	0.00162007	2.84313e-10
8	ENSMUSG00000050505	219257	Pcdh20	protocadherin 20	0.619512	214	2511	0.000993449	2.84313e-10
8	ENSMUSG00000058571	23888	Gpc6	glypican 6	0.608157	294	5672	0.00260303	2.84313e-10
8	ENSMUSG00000032194	235041	Kank2	KN motif and ankyrin repeat domains 2	0.379992	203	3622	0.0163552	2.84313e-10
8	ENSMUSG00000062257	330908	Opcml	opioid binding protein/cell adhesion molecule-like	0.668165	241	2291	0.00037928	2.84313e-10
8	ENSMUSG00000038112	244810	AW551984	expressed sequence AW551984	0.488131	187	1989	0.00202134	2.84313e-10
8	ENSMUSG00000032011	21838	Thy1	thymus cell antigen 1, theta	0.836384	284	4555	0.000762815	2.84313e-10
8	ENSMUSG00000037206	26968	Islr	immunoglobulin superfamily containing leucine-rich repeat	0.515337	332	7370	0.00269539	2.84313e-10
8	ENSMUSG00000051243	320563	Islr2	immunoglobulin superfamily containing leucine-rich repeat 2	0.543145	157	953	0.000164878	2.84313e-10
8	ENSMUSG00000032334	16949	Loxl1	lysyl oxidase-like 1	0.429042	353	8892	0.00112799	2.84313e-10
8	ENSMUSG00000032340	18007	Neo1	neogenin	0.399308	159	2493	0.0227	2.84313e-10
8	ENSMUSG00000032231	12306	Anxa2	annexin A2	0.56457	360	9331	0.00402175	2.84313e-10
8	ENSMUSG00000066456	94353	Hmgn3	high mobility group nucleosomal binding domain 3	0.480243	284	5956	0.00721026	2.84313e-10
8	ENSMUSG00000015354	76477	Pcolce2	procollagen C-endopeptidase enhancer 2	1.02403	345	4496	3.38755e-05	2.84313e-10
8	ENSMUSG00000057969	20347	Sema3b	sema domain, immunoglobulin domain (Ig), short basic domain, secreted, (semaphorin) 3B	0.562624	199	2112	0.00115855	2.84313e-10
8	ENSMUSG00000032440	21813	Tgfbr2	transforming growth factor, beta receptor II	0.530831	316	5927	0.00178287	2.84313e-10
8	ENSMUSG00000039607	207181	Rbms3	RNA binding motif, single stranded interacting protein	0.427869	294	6483	0.0110559	2.84313e-10
8	ENSMUSG00000025784	21922	Clec3b	C-type lectin domain family 3, member b	0.458952	374	9764	0.000678163	2.84313e-10
8	ENSMUSG00000054871	72309	Tmem158	transmembrane protein 158	0.383847	141	1431	0.00226881	2.84313e-10
8	ENSMUSG00000020473	11568	Aebp1	AE binding protein 1	0.62514	366	8558	0.00062956	2.84313e-10
8	ENSMUSG00000020427	16009	Igfbp3	insulin-like growth factor binding protein 3	1.82563	305	2504	1.08079e-06	2.84313e-10
8	ENSMUSG00000020176	14783	Grb10	growth factor receptor bound protein 10	0.655746	317	6678	0.00228039	2.84313e-10
8	ENSMUSG00000001891	216558	Ugp2	UDP-glucose pyrophosphorylase 2	0.514997	278	5714	0.00473102	2.84313e-10
8	ENSMUSG00000020467	216616	Efemp1	epidermal growth factor-containing fibulin-like extracellular matrix protein 1	1.55353	340	3590	1.08079e-06	2.84313e-10
8	ENSMUSG00000020458	68585	Rtn4	reticulon 4	0.452257	335	7676	0.00686316	2.84313e-10
8	ENSMUSG00000020363	14584	Gfpt2	glutamine fructose-6-phosphate transaminase 2	0.622003	295	4519	0.000631306	2.84313e-10
8	ENSMUSG00000018593	20692	Sparc	secreted acidic cysteine rich glycoprotein	0.593641	374	10925	0.00237998	2.84313e-10
8	ENSMUSG00000033066	14457	Gas7	growth arrest specific 7	0.958737	271	3010	6.67824e-05	2.84313e-10
8	ENSMUSG00000020900	77579	Myh10	myosin, heavy polypeptide 10, non-muscle	0.442351	239	3930	0.00652233	2.84313e-10
8	ENSMUSG00000069763	67888	Tmem100	transmembrane protein 100	1.13627	318	4115	1.94447e-05	2.84313e-10
8	ENSMUSG00000001506	12842	Col1a1	collagen, type I, alpha 1	1.22247	374	10459	0.000398547	2.84313e-10
8	ENSMUSG00000038811	14710	Gngt2	guanine nucleotide binding protein (G protein), gamma transducing activity polypeptide 2	0.416186	187	2302	0.00611791	2.84313e-10
8	ENSMUSG00000020689	16416	Itgb3	integrin beta 3	0.382518	140	1802	0.0156247	2.84313e-10
8	ENSMUSG00000053580	77097	Tanc2	tetratricopeptide repeat, ankyrin repeat and coiled-coil containing 2	0.413836	153	1436	0.00112322	2.84313e-10
8	ENSMUSG00000017466	21858	Timp2	tissue inhibitor of metalloproteinase 2	0.662029	355	8468	0.000302699	2.84313e-10
8	ENSMUSG00000062825	11465	Actg1	actin, gamma, cytoplasmic 1	0.417211	370	10383	0.0194954	2.84313e-10
8	ENSMUSG00000039208	210029	Metrnl	meteorin, glial cell differentiation regulator-like	0.379625	174	1865	0.00265361	2.84313e-10
8	ENSMUSG00000033715	105387	Akr1c14	aldo-keto reductase family 1, member C14	1.00208	218	1242	1.08079e-06	2.84313e-10
8	ENSMUSG00000021214	105349	Akr1c18	aldo-keto reductase family 1, member C18	2.63129	289	719	1.08079e-06	2.84313e-10
8	ENSMUSG00000000078	23849	Klf6	Kruppel-like factor 6	0.3935	349	8883	0.015528	2.84313e-10
8	ENSMUSG00000005397	18073	Nid1	nidogen 1	0.715132	369	9807	0.000868072	2.84313e-10
8	ENSMUSG00000002808	105298	Epdr1	ependymin related protein 1 (zebrafish)	0.395262	160	2314	0.00736549	2.84313e-10
8	ENSMUSG00000021319	20379	Sfrp4	secreted frizzled-related protein 4	0.827272	230	2836	0.00069731	2.84313e-10
8	ENSMUSG00000016756	12763	Cmah	cytidine monophospho-N-acetylneuraminic acid hydroxylase	0.85012	263	2563	5.38014e-05	2.84313e-10
8	ENSMUSG00000045136	73710	Tubb2b	tubulin, beta 2B class IIB	0.575535	204	1759	0.000412538	2.84313e-10
8	ENSMUSG00000034675	56320	Dbn1	drebrin 1	0.946375	297	4438	7.26136e-05	2.84313e-10
8	ENSMUSG00000021477	13039	Ctsl	cathepsin L	0.587183	370	9801	0.00589141	2.84313e-10
8	ENSMUSG00000052727	17755	Map1b	microtubule-associated protein 1B	0.425708	245	4069	0.0104597	2.84313e-10
8	ENSMUSG00000021693	16563	Kif2a	kinesin family member 2A	0.522341	203	2425	0.00105353	2.84313e-10
8	ENSMUSG00000046314	217517	Stxbp6	syntaxin binding protein 6 (amisyn)	0.47509	218	2748	0.00230531	2.84313e-10
8	ENSMUSG00000020961	108800	Ston2	stonin 2	0.615378	181	908	1.34826e-05	2.84313e-10
8	ENSMUSG00000001270	12709	Ckb	creatine kinase, brain	0.734352	303	5196	0.000793025	2.84313e-10
8	ENSMUSG00000006360	12925	Crip1	cysteine-rich protein 1 (intestinal)	0.467465	362	10055	0.0106161	2.84313e-10
8	ENSMUSG00000058914	81799	C1qtnf3	C1q and tumor necrosis factor related protein 3	0.522913	75	705	0.00204234	1.17137e-09
8	ENSMUSG00000045763	70350	Basp1	brain abundant, membrane attached signal protein 1	0.596479	280	5637	0.00252817	2.84313e-10
8	ENSMUSG00000022263	223435	Trio	triple functional domain (PTPRF interacting)	0.606083	286	4945	0.00159021	2.84313e-10
8	ENSMUSG00000022330	107587	Osr2	odd-skipped related 2	0.686232	271	3857	0.00113378	2.84313e-10
8	ENSMUSG00000054196	68588	Cthrc1	collagen triple helix repeat containing 1	2.49383	330	2183	1.08079e-06	2.84313e-10
8	ENSMUSG00000061731	14042	Ext1	exostoses (multiple) 1	0.384849	253	4786	0.00633937	2.84313e-10
8	ENSMUSG00000063727	18383	Tnfrsf11b	tumor necrosis factor receptor superfamily, member 11b (osteoprotegerin)	0.551934	136	165	1.08079e-06	2.84313e-10
8	ENSMUSG00000037362	18133	Nov	nephroblastoma overexpressed gene	1.59276	267	1984	1.08079e-06	2.84313e-10
8	ENSMUSG00000022371	12818	Col14a1	collagen, type XIV, alpha 1	1.69354	370	7637	2.16158e-06	2.84313e-10
8	ENSMUSG00000075602	110454	Ly6a	lymphocyte antigen 6 complex, locus A	0.71496	371	9029	0.000500649	2.84313e-10
8	ENSMUSG00000079018	17067	Ly6c1	lymphocyte antigen 6 complex, locus C1	0.431435	345	6673	0.00243811	2.84313e-10
8	ENSMUSG00000022440	72709	C1qtnf6	C1q and tumor necrosis factor related protein 6	0.410724	306	6653	0.0133766	2.84313e-10
8	ENSMUSG00000022464	69354	Slc38a4	solute carrier family 38, member 4	0.439774	180	1906	0.00126202	2.84313e-10
8	ENSMUSG00000022475	56233	Hdac7	histone deacetylase 7	0.696418	283	4319	0.000849917	2.84313e-10
8	ENSMUSG00000023046	16012	Igfbp6	insulin-like growth factor binding protein 6	1.19174	370	5526	1.37908e-05	2.84313e-10
8	ENSMUSG00000000552	29813	Zfp385a	zinc finger protein 385A	0.583028	259	3764	0.000967571	2.84313e-10
8	ENSMUSG00000075254	77446	Heg1	heart development protein with EGF-like domains 1	0.972842	339	6118	9.4144e-05	2.84313e-10
8	ENSMUSG00000022817	16419	Itgb5	integrin beta 5	0.502325	241	3803	0.00329617	2.84313e-10
8	ENSMUSG00000022816	14314	Fstl1	follistatin-like 1	1.28676	374	10126	3.5955e-05	2.84313e-10
8	ENSMUSG00000047261	14432	Gap43	growth associated protein 43	1.8536	323	2127	1.08079e-06	2.84313e-10
8	ENSMUSG00000035107	73379	Dcbld2	discoidin, CUB and LCCL domain containing 2	0.463304	188	2491	0.00299553	2.84313e-10
8	ENSMUSG00000022894	23794	Adamts5	a disintegrin-like and metallopeptidase (reprolysin type) with thrombospondin type 1 motif, 5 (aggrecanase-2)	0.952055	347	6223	0.000263076	2.84313e-10
8	ENSMUSG00000071984	68655	Fndc1	fibronectin type III domain containing 1	1.11859	361	7664	2.09694e-05	2.84313e-10
8	ENSMUSG00000023827	68262	Agpat4	1-acylglycerol-3-phosphate O-acyltransferase 4 (lysophosphatidic acid acyltransferase, delta)	0.42793	212	3657	0.0104019	2.84313e-10
8	ENSMUSG00000003665	15116	Has1	hyaluronan synthase 1	0.407238	192	2947	0.0107043	2.84313e-10
8	ENSMUSG00000024208	67267	Uqcc2	ubiquinol-cytochrome c reductase complex assembly factor 2	0.39688	269	6155	0.0103411	2.84313e-10
8	ENSMUSG00000024011	74116	Pi16	peptidase inhibitor 16	1.81374	353	1985	1.08079e-06	2.84313e-10
8	ENSMUSG00000033327	81877	Tnxb	tenascin XB	0.887843	370	9358	0.000485015	2.84313e-10
8	ENSMUSG00000007039	51793	Ddah2	dimethylarginine dimethylaminohydrolase 2	0.417415	340	8347	0.00565295	2.84313e-10
8	ENSMUSG00000034165	12445	Ccnd3	cyclin D3	0.456081	301	6356	0.0144329	2.84313e-10
8	ENSMUSG00000048915	13640	Efna5	ephrin A5	0.479891	159	956	0.000175337	2.84313e-10
8	ENSMUSG00000024053	246707	Emilin2	elastin microfibril interfacer 2	1.0901	328	4796	2.11631e-05	2.84313e-10
8	ENSMUSG00000001870	268977	Ltbp1	latent transforming growth factor beta binding protein 1	0.513112	273	4806	0.00588626	2.84313e-10
8	ENSMUSG00000024084	70536	Qpct	glutaminyl-peptide cyclotransferase (glutaminyl cyclase)	0.648295	322	6555	0.00157701	2.84313e-10
8	ENSMUSG00000024501	22240	Dpysl3	dihydropyrimidinase-like 3	0.590152	295	6022	0.00299538	2.84313e-10
8	ENSMUSG00000024529	16948	Lox	lysyl oxidase	0.503976	279	5960	0.0181823	2.84313e-10
8	ENSMUSG00000024538	19038	Ppic	peptidylprolyl isomerase C	0.525008	353	9055	0.00927751	2.84313e-10
8	ENSMUSG00000024598	14119	Fbn2	fibrillin 2	0.985051	310	4885	0.000261159	2.84313e-10
8	ENSMUSG00000036412	545260	Arsi	arylsulfatase i	0.388308	217	3561	0.00662244	2.84313e-10
8	ENSMUSG00000056481	70445	Cd248	CD248 antigen, endosialin	1.18862	362	7692	1.46164e-05	2.84313e-10
8	ENSMUSG00000024772	13660	Ehd1	EH-domain containing 1	0.515846	252	4503	0.0038323	2.84313e-10
8	ENSMUSG00000056612	18938	Ppp1r14b	protein phosphatase 1, regulatory (inhibitor) subunit 14B	0.497346	197	2357	0.00119619	2.84313e-10
8	ENSMUSG00000071656	68852	Lrrn4cl	LRRN4 C-terminal like	1.18978	314	2614	4.53606e-06	2.84313e-10
8	ENSMUSG00000069833	66395	Ahnak	AHNAK nucleoprotein (desmoyokin)	0.592398	366	10013	0.000884753	2.84313e-10
8	ENSMUSG00000036192	225998	Rorb	RAR-related orphan receptor beta	0.701796	177	761	1.49427e-05	2.84313e-10
8	ENSMUSG00000024659	16952	Anxa1	annexin A1	0.922331	345	6804	0.000177675	2.84313e-10
8	ENSMUSG00000048612	226101	Myof	myoferlin	0.397845	227	3419	0.00350338	2.84313e-10
8	ENSMUSG00000025026	27360	Add3	adducin 3 (gamma)	0.404042	305	6534	0.00272759	2.84313e-10
9	ENSMUSG00000025902	20671	Sox17	SRY (sex determining region Y)-box 17	0.545337	57	175	0.00404158	3.5874e-09
9	ENSMUSG00000051285	319263	Pcmtd1	protein-L-isoaspartate (D-aspartate) O-methyltransferase domain containing 1	0.747842	139	3615	0.0274354	3.5874e-09
9	ENSMUSG00000048960	109294	Prex2	phosphatidylinositol-3,4,5-trisphosphate-dependent Rac exchange factor 2	1.05439	138	649	0.000367455	3.5874e-09
9	ENSMUSG00000026126	19253	Ptpn18	protein tyrosine phosphatase, non-receptor type 18	0.463026	72	580	0.0459648	3.5874e-09
9	ENSMUSG00000026110	269181	Mgat4a	mannoside acetylglucosaminyltransferase 4, isoenzyme A	0.508073	65	598	0.0421105	3.37559e-07
9	ENSMUSG00000079588	381339	Tmem182	transmembrane protein 182	1.16757	110	155	2.4553e-06	3.5874e-09
9	ENSMUSG00000045954	20324	Cavin2	caveolae associated 2	2.89753	273	5282	1.9858e-05	3.5874e-09
9	ENSMUSG00000018417	17912	Myo1b	myosin IB	0.79395	124	1065	0.00349782	3.5874e-09
9	ENSMUSG00000026029	12370	Casp8	caspase 8	0.897525	129	1629	0.00887318	3.5874e-09
9	ENSMUSG00000025969	18187	Nrp2	neuropilin 2	0.899699	124	1242	0.00658056	3.5874e-09
9	ENSMUSG00000055322	21961	Tns1	tensin 1	0.847656	205	7221	0.0236127	3.5874e-09
9	ENSMUSG00000026222	20684	Sp100	nuclear antigen Sp100	0.990672	147	1904	0.006139	3.5874e-09
9	ENSMUSG00000040710	20452	St8sia4	ST8 alpha-N-acetyl-neuraminide alpha-2,8-sialyltransferase 4	0.653164	86	268	0.00137402	3.5874e-09
9	ENSMUSG00000020423	12227	Btg2	B cell translocation gene 2, anti-proliferative	0.685006	240	9396	0.0227575	3.5874e-09
9	ENSMUSG00000026456	72017	Cyb5r1	cytochrome b5 reductase 1	0.540536	75	736	0.0105422	3.5874e-09
9	ENSMUSG00000026457	72674	Adipor1	adiponectin receptor 1	0.818149	154	3767	0.0307299	3.5874e-09
9	ENSMUSG00000026398	26424	Nr5a2	nuclear receptor subfamily 5, group A, member 2	0.398299	43	158	0.0111915	5.35913e-06
9	ENSMUSG00000049881	69953	2810025M15Rik	RIKEN cDNA 2810025M15 gene	0.984171	137	1174	0.00517326	3.5874e-09
9	ENSMUSG00000040170	55990	Fmo2	flavin containing monooxygenase 2	0.608182	65	1058	0.040276	1.02062e-05
9	ENSMUSG00000040723	226594	Rcsd1	RCSD domain containing 1	0.666779	85	482	0.010186	3.5874e-09
9	ENSMUSG00000026678	19737	Rgs5	regulator of G-protein signaling 5	1.18271	115	843	0.00416139	3.5874e-09
9	ENSMUSG00000038235	16456	F11r	F11 receptor	1.60057	168	825	4.60209e-05	3.5874e-09
9	ENSMUSG00000090272	100040462	Mndal	myeloid nuclear differentiation antigen like	0.9339	170	3949	0.032868	3.5874e-09
9	ENSMUSG00000038855	320404	Itpkb	inositol 1,4,5-trisphosphate 3-kinase B	1.6174	201	2010	0.000197116	3.5874e-09
9	ENSMUSG00000039349	226777	C130074G19Rik	RIKEN cDNA C130074G19 gene	1.01069	123	335	0.000216927	3.5874e-09
9	ENSMUSG00000026626	226849	Ppp2r5a	protein phosphatase 2, regulatory subunit B', alpha	0.669002	125	2536	0.032232	3.5874e-09
9	ENSMUSG00000026640	18845	Plxna2	plexin A2	0.955052	109	629	0.000822516	3.5874e-09
9	ENSMUSG00000036617	208618	Etl4	enhancer trap locus 4	1.56166	173	580	4.78206e-06	3.5874e-09
9	ENSMUSG00000078202	67122	Nrarp	Notch-regulated ankyrin repeat protein	0.447055	57	248	0.00926128	1.10942e-07
9	ENSMUSG00000026923	18128	Notch1	notch 1	0.889175	129	1755	0.0119121	3.5874e-09
9	ENSMUSG00000026921	353156	Egfl7	EGF-like domain 7	2.66106	260	906	2.75894e-08	3.5874e-09
9	ENSMUSG00000026814	13805	Eng	endoglin	1.71875	210	2020	0.000140356	3.5874e-09
9	ENSMUSG00000059013	27387	Sh2d3c	SH2 domain containing 3C	0.766448	102	438	0.00141135	3.5874e-09
9	ENSMUSG00000035778	14594	Ggta1	glycoprotein galactosyltransferase alpha 1, 3	1.22882	136	918	0.000258573	3.5874e-09
9	ENSMUSG00000026895	68375	Ndufa8	NADH dehydrogenase (ubiquinone) 1 alpha subcomplex, 8	0.914716	194	6162	0.041343	3.5874e-09
9	ENSMUSG00000026890	16874	Lhx6	LIM homeobox protein 6	0.4669	45	123	0.00326268	1.63397e-06
9	ENSMUSG00000026946	64685	Nmi	N-myc (and STAT) interactor	0.762134	103	2410	0.0444719	1.15829e-06
9	ENSMUSG00000026991	227937	Pkp4	plakophilin 4	1.56634	160	719	5.60425e-06	3.5874e-09
9	ENSMUSG00000035168	66860	Tanc1	tetratricopeptide repeat, ankyrin repeat and coiled-coil containing 1	1.00067	136	1537	0.0046733	3.5874e-09
9	ENSMUSG00000026987	407823	Baz2b	bromodomain adjacent to zinc finger domain, 2B	0.779901	169	4673	0.046409	3.5874e-09
9	ENSMUSG00000027111	16403	Itga6	integrin alpha 6	1.50884	173	875	0.00015836	3.5874e-09
9	ENSMUSG00000049044	56508	Rapgef4	Rap guanine nucleotide exchange factor (GEF) 4	0.785388	86	284	0.000211965	3.5874e-09
9	ENSMUSG00000044338	23796	Aplnr	apelin receptor	0.898163	99	414	0.00104131	3.5874e-09
9	ENSMUSG00000068735	277414	Trp53i11	transformation related protein 53 inducible protein 11	1.09517	110	426	0.00137264	3.5874e-09
9	ENSMUSG00000032679	12509	Cd59a	CD59a antigen	0.65289	93	1054	0.0279773	3.5874e-09
9	ENSMUSG00000027314	54485	Dll4	delta-like 4 (Drosophila)	0.80263	94	240	0.000308616	3.5874e-09
9	ENSMUSG00000027293	98878	Ehd4	EH-domain containing 4	1.06597	80	1597	0.0473891	1.58329e-06
9	ENSMUSG00000060802	12010	B2m	beta-2 microglobulin	1.51863	292	10313	0.00524711	3.5874e-09
9	ENSMUSG00000027219	269346	Slc28a2	solute carrier family 28 (sodium-coupled nucleoside transporter), member 2	0.689669	97	117	1.38887e-05	3.5874e-09
9	ENSMUSG00000027366	66552	Sppl2a	signal peptide peptidase like 2A	0.766134	150	3772	0.0390215	3.5874e-09
9	ENSMUSG00000074825	73338	Itpripl1	inositol 1,4,5-triphosphate receptor interacting protein-like 1	0.405884	67	508	0.0233272	3.5874e-09
9	ENSMUSG00000074793	72630	Hspa12b	heat shock protein 12B	1.10152	129	1289	0.00239421	3.5874e-09
9	ENSMUSG00000051177	18795	Plcb1	phospholipase C, beta 1	0.62391	93	1351	0.0288949	3.5874e-09
9	ENSMUSG00000039943	18798	Plcb4	phospholipase C, beta 4	1.07953	154	2424	0.00601125	3.5874e-09
9	ENSMUSG00000027435	17064	Cd93	CD93 antigen	1.93621	211	556	1.06403e-05	3.5874e-09
9	ENSMUSG00000027447	13010	Cst3	cystatin C	1.20974	280	9966	0.00173672	3.5874e-09
9	ENSMUSG00000068079	21407	Tcf15	transcription factor 15	0.576433	77	112	7.74246e-05	3.5874e-09
9	ENSMUSG00000042745	15901	Id1	inhibitor of DNA binding 1	2.21491	215	1658	7.60292e-06	3.5874e-09
9	ENSMUSG00000037820	21817	Tgm2	transglutaminase 2, C polypeptide	1.50721	163	589	1.74384e-05	3.5874e-09
9	ENSMUSG00000037754	228852	Ppp1r16b	protein phosphatase 1, regulatory (inhibitor) subunit 16B	0.616956	83	301	0.00176532	3.5874e-09
9	ENSMUSG00000017707	26943	Serinc3	serine incorporator 3	1.42424	212	4544	0.00208136	3.5874e-09
9	ENSMUSG00000017754	18830	Pltp	phospholipid transfer protein	0.90241	119	2339	0.0281619	3.5874e-09
9	ENSMUSG00000046470	20672	Sox18	SRY (sex determining region Y)-box 18	0.445694	67	106	0.000721007	3.5874e-09
9	ENSMUSG00000058254	21912	Tspan7	tetraspanin 7	1.73601	202	2064	7.66483e-05	3.5874e-09
9	ENSMUSG00000025860	11798	Xiap	X-linked inhibitor of apoptosis	0.885476	162	3891	0.0243384	3.5874e-09
9	ENSMUSG00000031207	17698	Msn	moesin	0.870495	208	6319	0.0454134	3.5874e-09
9	ENSMUSG00000031217	13641	Efnb1	ephrin B1	0.88553	146	3590	0.017718	3.5874e-09
9	ENSMUSG00000031304	16186	Il2rg	interleukin 2 receptor, gamma chain	0.392291	64	484	0.0349866	7.17481e-09
9	ENSMUSG00000061778	76763	Mospd2	motile sperm domain containing 2	0.556778	88	1328	0.0268434	3.5874e-09
9	ENSMUSG00000049775	19241	Tmsb4x	thymosin, beta 4, X chromosome	1.66377	308	10839	0.00278818	3.5874e-09
9	ENSMUSG00000040289	15213	Hey1	hairy/enhancer-of-split related with YRPW motif 1	0.597892	47	242	0.0149095	2.41524e-06
9	ENSMUSG00000027533	16592	Fabp5	fatty acid binding protein 5, epidermal	2.45396	255	5717	0.000929503	3.5874e-09
9	ENSMUSG00000062515	11770	Fabp4	fatty acid binding protein 4, adipocyte	3.40686	308	8950	5.4632e-05	3.5874e-09
9	ENSMUSG00000027559	12350	Car3	carbonic anhydrase 3	1.54874	118	1372	0.010365	3.5874e-09
9	ENSMUSG00000039304	22035	Tnfsf10	tumor necrosis factor (ligand) superfamily, member 10	0.786009	94	179	3.64179e-05	3.5874e-09
9	ENSMUSG00000027684	14013	Mecom	MDS1 and EVI1 complex locus	1.87602	176	683	5.7926e-06	3.5874e-09
9	ENSMUSG00000037661	71862	Gpr160	G protein-coupled receptor 160	0.705426	74	146	0.000286338	3.5874e-09
9	ENSMUSG00000027800	17112	Tm4sf1	transmembrane 4 superfamily member 1	3.01944	255	1783	5.51787e-08	3.5874e-09
9	ENSMUSG00000004891	18008	Nes	nestin	0.816142	118	1086	0.00758633	3.5874e-09
9	ENSMUSG00000027954	13636	Efna1	ephrin A1	0.894981	118	488	0.000943968	3.5874e-09
9	ENSMUSG00000044080	20193	S100a1	S100 calcium binding protein A1	1.01421	171	3362	0.0124642	3.5874e-09
9	ENSMUSG00000042312	20196	S100a13	S100 calcium binding protein A13	0.679423	224	8178	0.0380122	3.5874e-09
9	ENSMUSG00000015745	67220	Plekho1	pleckstrin homology domain containing, family O member 1	0.516882	69	528	0.013917	3.5874e-09
9	ENSMUSG00000038393	56338	Txnip	thioredoxin interacting protein	1.86618	260	5608	0.0011948	3.5874e-09
9	ENSMUSG00000027858	70747	Tspan2	tetraspanin 2	0.582052	69	323	0.00600392	3.5874e-09
9	ENSMUSG00000045092	13609	S1pr1	sphingosine-1-phosphate receptor 1	2.18015	223	806	2.75894e-08	3.5874e-09
9	ENSMUSG00000033377	114301	Palmd	palmdelphin	1.56064	180	487	4.36899e-05	3.5874e-09
9	ENSMUSG00000039831	214137	Arhgap29	Rho GTPase activating protein 29	0.900968	172	4230	0.0253926	3.5874e-09
9	ENSMUSG00000039735	214459	Fnbp1l	formin binding protein 1-like	1.03181	132	1493	0.00436719	3.5874e-09
9	ENSMUSG00000054690	59308	Emcn	endomucin	1.96114	199	449	1.77807e-06	3.5874e-09
9	ENSMUSG00000105504	229898	Gbp5	guanylate binding protein 5	0.387247	46	246	0.0180573	3.88993e-06
9	ENSMUSG00000040253	229900	Gbp7	guanylate binding protein 7	0.991163	140	2657	0.0177791	3.5874e-09
9	ENSMUSG00000039167	170757	Adgrl4	adhesion G protein-coupled receptor L4	1.72495	185	368	1.10601e-07	3.5874e-09
9	ENSMUSG00000042228	17096	Lyn	LYN proto-oncogene, Src family tyrosine kinase	0.975069	132	899	0.00278109	3.5874e-09
9	ENSMUSG00000041235	320790	Chd7	chromodomain helicase DNA binding protein 7	0.53045	70	304	0.00427352	3.5874e-09
9	ENSMUSG00000028410	15502	Dnaja1	DnaJ heat shock protein family (Hsp40) member A1	0.851565	239	8878	0.025001	3.5874e-09
9	ENSMUSG00000028427	11832	Aqp7	aquaporin 7	2.20672	200	429	2.75894e-08	3.5874e-09
9	ENSMUSG00000071001	100039781	Hrct1	histidine rich carboxyl terminus 1	1.27534	147	1654	0.00206499	3.5874e-09
9	ENSMUSG00000055296	242474	Tmem245	transmembrane protein 245	0.904807	135	2677	0.0156694	3.5874e-09
9	ENSMUSG00000038729	11641	Akap2	A kinase (PRKA) anchor protein 2	0.97273	115	428	0.000415456	3.5874e-09
9	ENSMUSG00000028382	230257	Ptbp3	polypyrimidine tract binding protein 3	0.960523	166	3551	0.021194	3.5874e-09
9	ENSMUSG00000028494	11520	Plin2	perilipin 2	1.24757	180	3806	0.00870329	3.5874e-09
9	ENSMUSG00000028525	18578	Pde4b	phosphodiesterase 4B, cAMP specific	0.787087	109	1231	0.0118122	3.5874e-09
9	ENSMUSG00000028559	100273	Osbpl9	oxysterol binding protein-like 9	0.765447	107	1921	0.0273657	3.5874e-09
9	ENSMUSG00000028713	13120	Cyp4b1	cytochrome P450, family 4, subfamily b, polypeptide 1	1.83941	183	525	8.36551e-06	3.5874e-09
9	ENSMUSG00000033191	21846	Tie1	tyrosine kinase with immunoglobulin-like and EGF-like domains 1	1.28227	159	342	1.75145e-05	3.5874e-09
9	ENSMUSG00000028639	22608	Ybx1	Y box protein 1	0.947323	214	7690	0.0132561	3.5874e-09
9	ENSMUSG00000050234	14612	Gja4	gap junction protein, alpha 4	0.528609	45	230	0.0364975	6.0974e-06
9	ENSMUSG00000028776	94242	Tinagl1	tubulointerstitial nephritis antigen-like 1	2.09729	234	744	1.43678e-05	3.5874e-09
9	ENSMUSG00000025743	20970	Sdc3	syndecan 3	0.476068	68	312	0.00392704	3.5874e-09
9	ENSMUSG00000007872	15903	Id3	inhibitor of DNA binding 3	0.788455	230	8205	0.034969	3.5874e-09
9	ENSMUSG00000057530	230857	Ece1	endothelin converting enzyme 1	1.02722	182	4067	0.0152211	3.5874e-09
9	ENSMUSG00000066026	20148	Dhrs3	dehydrogenase/reductase (SDR family) member 3	1.25671	160	1928	0.00169996	3.5874e-09
9	ENSMUSG00000066000	112422	Zfp979	zinc finger protein 979	0.576407	84	272	0.00232838	3.5874e-09
9	ENSMUSG00000028977	69743	Casz1	castor zinc finger 1	0.995663	95	197	2.95282e-05	3.5874e-09
9	ENSMUSG00000028996	63954	Rbp7	retinol binding protein 7, cellular	2.87292	210	681	9.81888e-06	3.5874e-09
9	ENSMUSG00000028988	67087	Ctnnbip1	catenin beta interacting protein 1	0.74491	118	1634	0.017371	3.5874e-09
9	ENSMUSG00000039713	269608	Plekhg5	pleckstrin homology domain containing, family G (with RhoGef domain) member 5	0.386918	49	402	0.0271687	6.73905e-06
9	ENSMUSG00000035692	100038882	Isg15	ISG15 ubiquitin-like modifier	1.26285	131	1795	0.0148467	3.5874e-09
9	ENSMUSG00000040584	18671	Abcb1a	ATP-binding cassette, sub-family B (MDR/TAP), member 1A	0.775613	81	117	8.12691e-05	3.5874e-09
9	ENSMUSG00000028970	18669	Abcb1b	ATP-binding cassette, sub-family B (MDR/TAP), member 1B	0.949719	115	401	0.000187722	3.5874e-09
9	ENSMUSG00000002944	12491	Cd36	CD36 antigen	3.13887	288	5097	1.06274e-05	3.5874e-09
9	ENSMUSG00000014932	22612	Yes1	YES proto-oncogene 1, Src family tyrosine kinase	0.604703	100	1333	0.0322631	3.5874e-09
9	ENSMUSG00000029084	12494	Cd38	CD38 antigen	0.695645	106	507	0.00114279	3.5874e-09
9	ENSMUSG00000037736	77569	Limch1	LIM and calponin homology domains 1	0.861517	144	1978	0.0165799	3.5874e-09
9	ENSMUSG00000070733	72313	Fryl	FRY like transcription coactivator	1.23113	151	1517	0.000690538	3.5874e-09
9	ENSMUSG00000029228	16924	Lnx1	ligand of numb-protein X 1	0.88707	100	217	1.40528e-05	3.5874e-09
9	ENSMUSG00000062960	16542	Kdr	kinase insert domain protein receptor	2.72907	247	506	2.75894e-08	3.5874e-09
9	ENSMUSG00000029417	17329	Cxcl9	chemokine (C-X-C motif) ligand 9	1.914	152	960	7.43745e-05	3.5874e-09
9	ENSMUSG00000034842	109979	Art3	ADP-ribosyltransferase 3	0.701201	92	793	0.0211121	3.5874e-09
9	ENSMUSG00000029311	114664	Hsd17b11	hydroxysteroid (17-beta) dehydrogenase 11	0.817339	132	3064	0.0365746	3.5874e-09
9	ENSMUSG00000029309	13602	Sparcl1	SPARC-like 1	1.37844	252	6929	0.0149096	3.5874e-09
9	ENSMUSG00000029298	236573	Gbp9	guanylate-binding protein 9	0.698994	80	329	0.00460001	3.5874e-09
9	ENSMUSG00000079363	17472	Gbp4	guanylate binding protein 4	0.840207	99	218	0.00024821	3.5874e-09
9	ENSMUSG00000054720	100604	Lrrc8c	leucine rich repeat containing 8 family, member C	0.855607	122	1706	0.00568177	3.5874e-09
9	ENSMUSG00000029521	50883	Chek2	checkpoint kinase 2	0.562987	80	360	0.00150155	3.5874e-09
9	ENSMUSG00000051339	243219	2900026A02Rik	RIKEN cDNA 2900026A02 gene	0.653084	112	1297	0.016187	3.5874e-09
9	ENSMUSG00000001098	330171	Kctd10	potassium channel tetramerisation domain containing 10	0.747296	126	2297	0.0257285	3.5874e-09
9	ENSMUSG00000018604	21386	Tbx3	T-box 3	0.437697	61	605	0.0349659	4.71343e-07
9	ENSMUSG00000029465	56378	Arpc3	actin related protein 2/3 complex, subunit 3	1.07593	221	6720	0.028666	3.5874e-09
9	ENSMUSG00000037936	20778	Scarb1	scavenger receptor class B, member 1	1.68181	187	1683	0.000249671	3.5874e-09
9	ENSMUSG00000008348	22190	Ubc	ubiquitin C	0.909214	269	10026	0.0394608	3.5874e-09
9	ENSMUSG00000039959	215114	Hip1	huntingtin interacting protein 1	0.637116	116	1825	0.0363836	3.5874e-09
9	ENSMUSG00000004951	15507	Hspb1	heat shock protein 1	1.67946	181	981	1.39405e-05	3.5874e-09
9	ENSMUSG00000044197	80290	Gpr146	G protein-coupled receptor 146	0.483872	65	396	0.0063788	3.5874e-09
9	ENSMUSG00000066621	70381	Tecpr1	tectonin beta-propeller repeat containing 1	0.804202	131	1916	0.0166805	3.5874e-09
9	ENSMUSG00000029648	14254	Flt1	FMS-like tyrosine kinase 1	2.88886	246	424	2.75894e-08	3.5874e-09
9	ENSMUSG00000056602	320365	Fry	FRY microtubule binding protein	0.927329	116	561	0.00120527	3.5874e-09
9	ENSMUSG00000032766	66066	Gng11	guanine nucleotide binding protein (G protein), gamma 11	2.42486	269	5209	0.000133959	3.5874e-09
9	ENSMUSG00000032667	330260	Pon2	paraoxonase 2	0.530772	91	1325	0.0407837	3.5874e-09
9	ENSMUSG00000029552	21753	Tes	testis derived transcript	0.534628	50	435	0.0377112	6.5452e-06
9	ENSMUSG00000000058	12390	Cav2	caveolin 2	1.74112	188	630	4.18066e-06	3.5874e-09
9	ENSMUSG00000007655	12389	Cav1	caveolin 1, caveolae protein	2.49754	270	3678	6.32485e-05	3.5874e-09
9	ENSMUSG00000029669	269831	Tspan12	tetraspanin 12	0.584863	99	806	0.0155009	3.5874e-09
9	ENSMUSG00000025608	27205	Podxl	podocalyxin-like	1.31961	131	221	2.08499e-06	3.5874e-09
9	ENSMUSG00000057137	68487	Tmem140	transmembrane protein 140	0.822811	153	3222	0.0201177	3.5874e-09
9	ENSMUSG00000064262	243374	Gimap8	GTPase, IMAP family member 8	0.402213	50	166	0.00509767	4.4034e-07
9	ENSMUSG00000051124	317758	Gimap9	GTPase, IMAP family member 9	0.672619	64	201	0.0043706	3.5874e-09
9	ENSMUSG00000054435	107526	Gimap4	GTPase, IMAP family member 4	1.21056	133	457	0.00101048	3.5874e-09
9	ENSMUSG00000047867	231931	Gimap6	GTPase, IMAP family member 6	1.90786	207	864	1.89583e-05	3.5874e-09
9	ENSMUSG00000090019	16205	Gimap1	GTPase, IMAP family member 1	0.891403	117	311	0.000951748	3.5874e-09
9	ENSMUSG00000043505	317757	Gimap5	GTPase, IMAP family member 5	0.744491	109	331	0.00233985	3.5874e-09
9	ENSMUSG00000004655	11826	Aqp1	aquaporin 1	3.11721	174	868	1.08976e-05	3.5874e-09
9	ENSMUSG00000029802	26357	Abcg2	ATP-binding cassette, sub-family G (WHITE), member 2	1.18862	163	2048	0.00144013	3.5874e-09
9	ENSMUSG00000073002	53620	Vamp5	vesicle-associated membrane protein 5	1.0679	132	1023	0.00309307	3.5874e-09
9	ENSMUSG00000035104	232146	Eva1a	eva-1 homolog A (C. elegans)	0.487914	58	144	0.00408496	3.5874e-09
9	ENSMUSG00000033788	26903	Dysf	dysferlin	0.683293	94	250	0.000354159	3.5874e-09
9	ENSMUSG00000015053	14461	Gata2	GATA binding protein 2	0.705884	86	127	4.07919e-05	3.5874e-09
9	ENSMUSG00000033174	23945	Mgll	monoglyceride lipase	2.91481	265	2819	1.57584e-06	3.5874e-09
9	ENSMUSG00000030096	21366	Slc6a6	solute carrier family 6 (neurotransmitter transporter, taurine), member 6	1.30688	124	1603	0.00336348	3.5874e-09
9	ENSMUSG00000034037	232237	Fgd5	FYVE, RhoGEF and PH domain containing 5	0.696989	96	843	0.00749346	3.5874e-09
9	ENSMUSG00000030022	101401	Adamts9	a disintegrin-like and metallopeptidase (reprolysin type) with thrombospondin type 1 motif, 9	1.16232	152	1616	0.00288619	3.5874e-09
9	ENSMUSG00000057604	30937	Lmcd1	LIM and cysteine-rich domains 1	0.780793	108	301	0.0024957	3.5874e-09
9	ENSMUSG00000030317	110595	Timp4	tissue inhibitor of metalloproteinase 4	2.32486	204	429	2.75894e-08	3.5874e-09
9	ENSMUSG00000000440	19016	Pparg	peroxisome proliferator activated receptor gamma	0.976051	152	2754	0.013749	3.5874e-09
9	ENSMUSG00000030123	67784	Plxnd1	plexin D1	0.481456	98	1763	0.0435982	3.5874e-09
9	ENSMUSG00000048489	213393	8430408G22Rik	RIKEN cDNA 8430408G22 gene	1.65231	129	196	2.20594e-06	3.5874e-09
9	ENSMUSG00000061353	20315	Cxcl12	chemokine (C-X-C motif) ligand 12	1.42362	262	8384	0.00131544	3.5874e-09
9	ENSMUSG00000045534	16493	Kcna5	potassium voltage-gated channel, shaker-related subfamily, member 5	0.693279	89	192	0.000569186	3.5874e-09
9	ENSMUSG00000030157	93694	Clec2d	C-type lectin domain family 2, member d	0.811315	135	2703	0.0223334	3.5874e-09
9	ENSMUSG00000033082	243653	Clec1a	C-type lectin domain family 1, member a	1.0764	134	316	4.14565e-05	3.5874e-09
9	ENSMUSG00000090698	381823	Apold1	apolipoprotein L domain containing 1	1.36617	149	430	0.000178144	3.5874e-09
9	ENSMUSG00000030411	384569	Nova2	neuro-oncological ventral antigen 2	0.478526	78	172	0.000270305	3.5874e-09
9	ENSMUSG00000044317	319197	Gpr4	G protein-coupled receptor 4	0.520157	67	161	0.00137001	3.5874e-09
9	ENSMUSG00000003549	13870	Ercc1	excision repair cross-complementing rodent repair deficiency, complementation group 1	0.683716	110	2101	0.0296644	3.5874e-09
9	ENSMUSG00000062300	19294	Nectin2	nectin cell adhesion molecule 2	0.866923	111	1118	0.00701878	3.5874e-09
9	ENSMUSG00000002980	57278	Bcam	basal cell adhesion molecule	1.41941	162	470	1.55948e-05	3.5874e-09
9	ENSMUSG00000003123	16890	Lipe	lipase, hormone sensitive	0.729958	104	827	0.00452539	3.5874e-09
9	ENSMUSG00000074272	26365	Ceacam1	carcinoembryonic antigen-related cell adhesion molecule 1	0.650757	89	179	0.000188085	3.5874e-09
9	ENSMUSG00000002603	21803	Tgfb1	transforming growth factor, beta 1	0.538077	68	459	0.0119793	3.5874e-09
9	ENSMUSG00000051735	320435	Rinl	Ras and Rab interactor-like	0.520041	53	234	0.015711	4.06139e-07
9	ENSMUSG00000054808	60595	Actn4	actinin alpha 4	1.00513	192	5508	0.028903	3.5874e-09
9	ENSMUSG00000030587	72275	2200002D01Rik	RIKEN cDNA 2200002D01 gene	0.791052	73	503	0.006882	3.5874e-09
9	ENSMUSG00000009687	18301	Fxyd5	FXYD domain-containing ion transport regulator 5	0.809938	92	953	0.0267665	3.5874e-09
9	ENSMUSG00000066571	233103	4931406P16Rik	RIKEN cDNA 4931406P16 gene	0.970369	156	3004	0.0158707	3.5874e-09
9	ENSMUSG00000044562	69903	Rasip1	Ras interacting protein 1	1.03528	129	318	0.000231814	3.5874e-09
9	ENSMUSG00000010307	67893	Tmem86a	transmembrane protein 86A	1.00032	99	701	0.00318486	3.5874e-09
9	ENSMUSG00000030516	21872	Tjp1	tight junction protein 1	0.993679	146	1884	0.00560109	3.5874e-09
9	ENSMUSG00000030554	233335	Synm	synemin, intermediate filament protein	0.568036	69	240	0.00186151	3.5874e-09
9	ENSMUSG00000038623	107769	Tm6sf1	transmembrane 6 superfamily member 1	0.779399	82	340	0.00242279	3.5874e-09
9	ENSMUSG00000035686	21835	Thrsp	thyroid hormone responsive	1.83693	180	137	2.75894e-08	3.5874e-09
9	ENSMUSG00000090958	434215	Lrrc32	leucine rich repeat containing 32	0.448696	67	898	0.0471613	7.68055e-07
9	ENSMUSG00000033685	22228	Ucp2	uncoupling protein 2 (mitochondrial, proton carrier)	0.963325	126	1643	0.0177425	3.5874e-09
9	ENSMUSG00000110195	207728	Pde2a	phosphodiesterase 2A, cGMP-stimulated	0.41682	46	134	0.00434141	1.21603e-06
9	ENSMUSG00000030921	20128	Trim30a	tripartite motif-containing 30A	0.673992	93	996	0.0262878	3.5874e-09
9	ENSMUSG00000078606	100042856	Gm4070	predicted gene 4070	0.416829	59	114	0.00108646	3.5874e-09
9	ENSMUSG00000038296	233733	Galnt18	UDP-N-acetyl-alpha-D-galactosamine:polypeptide N-acetylgalactosaminyltransferase 18	0.613045	86	718	0.0117612	3.5874e-09
9	ENSMUSG00000030865	70261	Chp2	calcineurin-like EF hand protein 2	0.481711	38	70	0.00919477	1.48266e-05
9	ENSMUSG00000030711	20887	Sult1a1	sulfotransferase family 1A, phenol-preferring, member 1	1.70364	180	1085	0.000242439	3.5874e-09
9	ENSMUSG00000058966	68952	Fam57b	family with sequence similarity 57, member B	0.418504	49	100	0.00125463	4.19325e-07
9	ENSMUSG00000030930	77590	Chst15	carbohydrate (N-acetylgalactosamine 4-sulfate 6-O) sulfotransferase 15	0.379719	56	504	0.0407472	1.09728e-06
9	ENSMUSG00000030956	77938	Fam53b	family with sequence similarity 53, member B	0.591914	87	995	0.0261592	3.5874e-09
9	ENSMUSG00000025492	66141	Ifitm3	interferon induced transmembrane protein 3	0.993096	287	10164	0.0208419	3.5874e-09
9	ENSMUSG00000025494	24058	Sigirr	single immunoglobulin and toll-interleukin 1 receptor (TIR) domain	0.570154	65	144	0.00130985	3.5874e-09
9	ENSMUSG00000025509	66853	Pnpla2	patatin-like phospholipase domain containing 2	0.941049	108	1049	0.00755221	3.5874e-09
9	ENSMUSG00000048200	213573	Cracr2b	calcium release activated channel regulator 2B	0.956101	116	284	0.000214955	3.5874e-09
9	ENSMUSG00000025510	12476	Cd151	CD151 antigen	1.07913	175	2433	0.00461521	3.5874e-09
9	ENSMUSG00000046916	68632	Myct1	myc target 1	1.46744	169	363	1.81438e-05	3.5874e-09
9	ENSMUSG00000060487	320825	Samd5	sterile alpha motif domain containing 5	0.54378	46	212	0.00777358	2.92805e-06
9	ENSMUSG00000019820	22288	Utrn	utrophin	0.959887	177	4856	0.0249246	3.5874e-09
9	ENSMUSG00000019970	20393	Sgk1	serum/glucocorticoid regulated kinase 1	1.26681	209	5375	0.0215262	3.5874e-09
9	ENSMUSG00000039031	73910	Arhgap18	Rho GTPase activating protein 18	1.0912	151	1700	0.0037526	3.5874e-09
9	ENSMUSG00000038624	66650	Nepn	nephrocan	0.558267	45	14	9.85064e-05	6.74795e-07
9	ENSMUSG00000020108	74747	Ddit4	DNA-damage-inducible transcript 4	1.41429	158	984	5.67671e-05	3.5874e-09
9	ENSMUSG00000020101	74048	Vsir	V-set immunoregulatory receptor	0.666006	95	932	0.0137988	3.5874e-09
9	ENSMUSG00000020099	107449	Unc5b	unc-5 netrin receptor B	0.518085	59	500	0.026101	4.31561e-07
9	ENSMUSG00000037031	70423	Tspan15	tetraspanin 15	0.919993	112	323	0.000343839	3.5874e-09
9	ENSMUSG00000020077	19073	Srgn	serglycin	2.48138	244	937	2.75894e-08	3.5874e-09
9	ENSMUSG00000019947	71371	Arid5b	AT rich interactive domain 5B (MRF1-like)	0.864093	195	6130	0.0374986	3.5874e-09
9	ENSMUSG00000020178	11540	Adora2a	adenosine A2a receptor	0.881133	95	397	0.000950592	3.5874e-09
9	ENSMUSG00000033318	14872	Gstt2	glutathione S-transferase, theta 2	1.09202	130	1094	0.00174736	3.5874e-09
9	ENSMUSG00000049422	103172	Chchd10	coiled-coil-helix-coiled-coil-helix domain containing 10	0.541706	57	123	0.00173487	3.5874e-09
9	ENSMUSG00000020262	110532	Adarb1	adenosine deaminase, RNA-specific, B1	0.587444	91	846	0.020228	3.5874e-09
9	ENSMUSG00000061780	11537	Cfd	complement factor D (adipsin)	1.31113	107	667	0.00230751	3.5874e-09
9	ENSMUSG00000020044	21859	Timp3	tissue inhibitor of metalloproteinase 3	1.54519	251	6617	0.0080918	3.5874e-09
9	ENSMUSG00000020015	237459	Cdk17	cyclin-dependent kinase 17	0.566501	76	911	0.0348504	3.5874e-09
9	ENSMUSG00000008398	13713	Elk3	ELK3, member of ETS oncogene family	1.17275	165	1453	0.00079219	3.5874e-09
9	ENSMUSG00000111531	102635316	Gm32688	predicted gene, 32688	0.608952	68	143	0.000647799	3.5874e-09
9	ENSMUSG00000020023	319880	Tmcc3	transmembrane and coiled coil domains 3	1.33399	181	3350	0.00166891	3.5874e-09
9	ENSMUSG00000019960	67603	Dusp6	dual specificity phosphatase 6	0.706014	102	1183	0.0171371	3.5874e-09
9	ENSMUSG00000019966	17311	Kitl	kit ligand	1.23943	198	4221	0.0116819	3.5874e-09
9	ENSMUSG00000020154	19263	Ptprb	protein tyrosine phosphatase, receptor type, B	2.77561	234	471	2.75894e-08	3.5874e-09
9	ENSMUSG00000025795	192678	Rassf3	Ras association (RalGDS/AF-6) domain family member 3	0.864728	103	494	0.00122519	3.5874e-09
9	ENSMUSG00000058396	11536	Gpr182	G protein-coupled receptor 182	0.636352	51	164	0.00525576	4.07681e-07
9	ENSMUSG00000039994	21853	Timeless	timeless circadian clock 1	0.521681	61	656	0.0248387	7.59112e-07
9	ENSMUSG00000012705	57264	Retn	resistin	0.514137	54	317	0.0395072	4.48348e-07
9	ENSMUSG00000008206	67260	Cers4	ceramide synthase 4	0.677384	103	1375	0.0304314	3.5874e-09
9	ENSMUSG00000001300	13642	Efnb2	ephrin B2	0.658433	77	588	0.00688717	3.5874e-09
9	ENSMUSG00000031442	17207	Mcf2l	mcf.2 transforming sequence-like	0.965289	126	671	0.000831152	3.5874e-09
9	ENSMUSG00000056313	69068	1810011O10Rik	RIKEN cDNA 1810011O10 gene	1.57016	161	635	4.18427e-05	3.5874e-09
9	ENSMUSG00000039661	66959	Dusp26	dual specificity phosphatase 26 (putative)	0.44182	49	95	0.00193222	4.15755e-07
9	ENSMUSG00000050271	244418	Prag1	PEAK1 related kinase activating pseudokinase 1	0.530852	66	345	0.0136705	3.5874e-09
9	ENSMUSG00000034911	234395	Ushbp1	USH1 protein network component harmonin binding protein 1	1.75984	195	994	8.48655e-06	3.5874e-09
9	ENSMUSG00000046718	69550	Bst2	bone marrow stromal cell antigen 2	1.5684	217	4230	0.00422524	3.5874e-09
9	ENSMUSG00000055148	16598	Klf2	Kruppel-like factor 2 (lung)	0.875458	185	5714	0.0162632	3.5874e-09
9	ENSMUSG00000040631	114255	Dok4	docking protein 4	0.409895	61	453	0.0226726	2.10603e-07
9	ENSMUSG00000031785	14766	Adgrg1	adhesion G protein-coupled receptor G1	1.21087	152	299	8.9058e-06	3.5874e-09
9	ENSMUSG00000031788	16582	Kifc3	kinesin family member C3	0.385578	61	308	0.00658971	3.5874e-09
9	ENSMUSG00000031871	12562	Cdh5	cadherin 5	2.76944	251	829	2.75894e-08	3.5874e-09
9	ENSMUSG00000031883	12354	Car7	carbonic anhydrase 7	0.453167	43	89	0.00200881	2.62908e-06
9	ENSMUSG00000031897	19171	Psmb10	proteasome (prosome, macropain) subunit, beta type 10	0.70934	154	4075	0.0465746	3.5874e-09
9	ENSMUSG00000031841	12554	Cdh13	cadherin 13	1.37409	176	1485	0.00105378	3.5874e-09
9	ENSMUSG00000006362	12398	Cbfa2t3	core-binding factor, runt domain, alpha subunit 2, translocated to, 3 (human)	1.05405	132	651	0.000494639	3.5874e-09
9	ENSMUSG00000099881	100503178	2810013P06Rik	RIKEN cDNA 2810013P06 gene	0.700069	96	1125	0.0179086	3.5874e-09
9	ENSMUSG00000056820	53424	Tsnax	translin-associated factor X	0.761955	119	2697	0.0486425	3.5874e-09
9	ENSMUSG00000025810	18186	Nrp1	neuropilin 1	1.25407	223	6858	0.0134285	3.5874e-09
9	ENSMUSG00000021745	19270	Ptprg	protein tyrosine phosphatase, receptor type, G	0.625383	105	1719	0.0224114	3.5874e-09
9	ENSMUSG00000021904	218877	Sema3g	sema domain, immunoglobulin domain (Ig), short basic domain, secreted, (semaphorin) 3G	1.02584	70	180	0.000140723	3.5874e-09
9	ENSMUSG00000021892	24056	Sh3bp5	SH3-domain binding protein 5 (BTK-associated)	1.52861	186	3205	0.00166662	3.5874e-09
9	ENSMUSG00000021903	78754	Galnt15	UDP-N-acetyl-alpha-D-galactosamine:polypeptide N-acetylgalactosaminyltransferase 15	0.934766	116	745	0.00194448	3.5874e-09
9	ENSMUSG00000023064	20618	Sncg	synuclein, gamma	1.20775	119	418	0.000787266	3.5874e-09
9	ENSMUSG00000041445	105450	Mmrn2	multimerin 2	1.75933	195	673	1.7554e-06	3.5874e-09
9	ENSMUSG00000058690	72972	Ccser2	coiled-coil serine rich 2	0.915812	147	3026	0.025522	3.5874e-09
9	ENSMUSG00000022216	19186	Psme1	proteasome (prosome, macropain) activator subunit 1 (PA28 alpha)	0.866823	190	5659	0.0499408	3.5874e-09
9	ENSMUSG00000022220	104110	Adcy4	adenylate cyclase 4	0.556734	81	339	0.00410017	3.5874e-09
9	ENSMUSG00000021990	219140	Spata13	spermatogenesis associated 13	0.620416	61	232	0.00434717	3.5874e-09
9	ENSMUSG00000071347	239126	C1qtnf9	C1q and tumor necrosis factor related protein 9	2.2615	197	434	1.59108e-06	3.5874e-09
9	ENSMUSG00000063060	20680	Sox7	SRY (sex determining region Y)-box 7	0.454877	72	310	0.00632076	3.5874e-09
9	ENSMUSG00000033446	67168	Lpar6	lysophosphatidic acid receptor 6	1.81201	177	1849	0.000206388	3.5874e-09
9	ENSMUSG00000022010	21807	Tsc22d1	TSC22 domain family, member 1	1.13021	206	7040	0.0311072	3.5874e-09
9	ENSMUSG00000022018	66214	Rgcc	regulator of cell cycle	2.70732	237	1102	3.82525e-07	3.5874e-09
9	ENSMUSG00000035566	219228	Pcdh17	protocadherin 17	1.26286	153	663	0.000413941	3.5874e-09
9	ENSMUSG00000055639	13134	Dach1	dachshund 1 (Drosophila)	0.670427	81	216	0.000868085	3.5874e-09
9	ENSMUSG00000033060	380928	Lmo7	LIM domain only 7	1.07525	129	397	0.000169051	3.5874e-09
9	ENSMUSG00000022122	13618	Ednrb	endothelin receptor type B	1.20399	122	354	0.000303893	3.5874e-09
9	ENSMUSG00000025558	105445	Dock9	dedicator of cytokinesis 9	0.84306	137	1868	0.0134255	3.5874e-09
9	ENSMUSG00000058173	170748	Smco4	single-pass membrane protein with coiled-coil domains 4	1.13113	171	3043	0.00190457	3.5874e-09
9	ENSMUSG00000035919	319845	Bbs9	Bardet-Biedl syndrome 9 (human)	0.48997	69	514	0.0135558	3.5874e-09
9	ENSMUSG00000036611	67484	Eepd1	endonuclease/exonuclease/phosphatase family domain containing 1	0.488922	82	865	0.0217655	3.5874e-09
9	ENSMUSG00000031996	11804	Aplp2	amyloid beta (A4) precursor-like protein 2	1.48929	250	7175	0.00451924	3.5874e-09
9	ENSMUSG00000016087	14247	Fli1	Friend leukemia integration 1	1.59332	175	523	1.34327e-05	3.5874e-09
9	ENSMUSG00000032035	23871	Ets1	E26 avian leukemia oncogene 1, 5' domain	1.57474	192	1023	8.57624e-05	3.5874e-09
9	ENSMUSG00000032125	74144	Robo4	roundabout guidance receptor 4	1.24643	153	350	2.441e-05	3.5874e-09
9	ENSMUSG00000001946	69524	Esam	endothelial cell-specific adhesion molecule	2.50242	239	679	2.75894e-08	3.5874e-09
9	ENSMUSG00000044229	244853	Nxpe4	neurexophilin and PC-esterase domain family, member 4	0.519975	61	355	0.00918215	3.5874e-09
9	ENSMUSG00000038264	20361	Sema7a	sema domain, immunoglobulin domain (Ig), and GPI membrane anchor, (semaphorin) 7A	0.779867	78	150	7.47924e-05	3.5874e-09
9	ENSMUSG00000034485	72565	Uaca	uveal autoantigen with coiled-coil domains and ankyrin repeats	1.417	188	2563	0.00099876	3.5874e-09
9	ENSMUSG00000032249	11737	Anp32a	acidic (leucine-rich) nuclear phosphoprotein 32 family, member A	1.49033	231	6250	0.00514357	3.5874e-09
9	ENSMUSG00000032380	13143	Dapk2	death-associated protein kinase 2	0.593797	83	240	0.00420265	3.5874e-09
9	ENSMUSG00000011958	12175	Bnip2	BCL2/adenovirus E1B interacting protein 2	0.930538	164	4302	0.0495925	3.5874e-09
9	ENSMUSG00000058587	50875	Tmod3	tropomodulin 3	0.845747	170	4776	0.0409099	3.5874e-09
9	ENSMUSG00000034898	70598	Filip1	filamin A interacting protein 1	0.598938	97	1084	0.0285797	3.5874e-09
9	ENSMUSG00000032372	18828	Plscr2	phospholipid scramblase 2	0.70323	77	180	0.000245922	3.5874e-09
9	ENSMUSG00000042106	68176	Fam212a	family with sequence similarity 212, member A	0.972913	132	1105	0.00251475	3.5874e-09
9	ENSMUSG00000041012	70031	Cmtm8	CKLF-like MARVEL transmembrane domain containing 8	0.784889	74	279	0.00347123	3.5874e-09
9	ENSMUSG00000038145	20623	Snrk	SNF related kinase	1.39416	208	4783	0.00482106	3.5874e-09
9	ENSMUSG00000032878	216613	Ccdc85a	coiled-coil domain containing 85A	1.14963	125	178	2.75894e-08	3.5874e-09
9	ENSMUSG00000020315	20742	Sptbn1	spectrin beta, non-erythrocytic 1	1.27054	263	9368	0.00592007	3.5874e-09
9	ENSMUSG00000069892	245240	9930111J21Rik2	RIKEN cDNA 9930111J21 gene 2	1.12361	140	544	0.000115963	3.5874e-09
9	ENSMUSG00000078920	15953	Ifi47	interferon gamma inducible protein 47	0.479825	69	600	0.0336889	3.5874e-09
9	ENSMUSG00000040283	237754	Btnl9	butyrophilin-like 9	2.51012	210	357	2.75894e-08	3.5874e-09
9	ENSMUSG00000001053	212706	N4bp3	NEDD4 binding protein 3	0.4506	59	356	0.0124103	1.75083e-07
9	ENSMUSG00000049892	19416	Rasd1	RAS, dexamethasone-induced 1	0.626673	72	512	0.00966932	3.5874e-09
9	ENSMUSG00000004837	71520	Grap	GRB2-related adaptor protein	1.01135	121	538	0.0012121	3.5874e-09
9	ENSMUSG00000052921	442801	Arhgef15	Rho guanine nucleotide exchange factor (GEF) 15	1.00708	124	260	2.90498e-05	3.5874e-09
9	ENSMUSG00000045377	67020	Tmem88	transmembrane protein 88	1.00525	181	3665	0.0168394	3.5874e-09
[truncated: 667 more rows]
